# Supplementary material for: Screening of cell-type-specific meta-programs for drug repurposing in Alzheimer’s disease
Source: Brief Bioinform. 2026 Jul 27;27(4):bbag411. doi: 10.1093/bib/bbag411 (PMC13403181; doi:10.1093/bib/bbag411)
Supplement: Supplementary_material_bbag411 [file supplementary_material_bbag411.zip]

Archive with 12 entries (12 files):
- Figure_S1_bbag411.tif
- Figure_S2_bbag411.tif
- Figure_S3_bbag411.tif
- Figure_S4_bbag411.tif
- Figure_S5_bbag411.tif
- Supplementary_Figure_and_Table_caption_bbag411.docx
- Table_S1_bbag411.xlsx
- Table_S2_bbag411.xlsx
- Table_S3_bbag411.xlsx
- Table_S4_bbag411.xlsx
- Table_S5_bbag411.xlsx
- Table_S6_bbag411.xlsx
