# Supplementary material for: Screening of cell-type-specific meta-programs for drug repurposing in Alzheimer’s disease
Source: Brief Bioinform. 2026 Jul 27;27(4):bbag411. doi: 10.1093/bib/bbag411 (PMC13403181; doi:10.1093/bib/bbag411)
Supplement: Supplementary_material_bbag411 [file supplementary_material_bbag411.zip › Table_S1_bbag411.xlsx]

## Sheet: Sheet1
Table S1. The detailed samples information of the sc/snRNA-seq data.
GSMid	disease	region	gender	age	braak	Period	GSEid
GSM3704359	AD	PFC	Female	79	VI	Late adulthood	GSE129308
GSM3704360	AD	PFC	Female	79	VI	Late adulthood	GSE129308
GSM3704361	AD	PFC	Male	81	VI	Late adulthood	GSE129308
GSM3704362	AD	PFC	Male	81	VI	Late adulthood	GSE129308
GSM3704363	AD	PFC	Male	57	VI	Middle adulthood	GSE129308
GSM3704364	AD	PFC	Male	57	VI	Middle adulthood	GSE129308
GSM3704365	AD	PFC	Female	81	VI	Late adulthood	GSE129308
GSM3704366	AD	PFC	Female	81	VI	Late adulthood	GSE129308
GSM3704367	AD	PFC	Female	73	VI	Late adulthood	GSE129308
GSM3704368	AD	PFC	Female	73	VI	Late adulthood	GSE129308
GSM3704371	AD	PFC	Male	62	VI	Late adulthood	GSE129308
GSM3704372	AD	PFC	Male	62	VI	Late adulthood	GSE129308
GSM3704373	AD	PFC	Female	73	VI	Late adulthood	GSE129308
GSM3704374	AD	PFC	Female	73	VI	Late adulthood	GSE129308
GSM3704375	AD	PFC	Female	73	VI	Late adulthood	GSE129308
GSM4120423	AD	EC	Male	70-80	V/VI	unknow	GSE138852
GSM4120424	AD	EC	Female	67-83	VI	unknow	GSE138852
GSM4120429	AD	EC	Male	84-91	VI	unknow	GSE138852
GSM5106105	AD	PFC	Male	71	VI	Late adulthood	GSE167490
GSM5106106	AD	PFC	Male	86	VI	Late adulthood	GSE167490
GSM5106107	AD	PFC	Male	68	VI	Late adulthood	GSE167490
GSM5106108	AD	PFC	Male	88	VI	Late adulthood	GSE167490
GSM5106109	AD	PFC	Male	89	VI	Late adulthood	GSE167490
GSM5106110	AD	PFC	Male	56	VI	Middle adulthood	GSE167490
GSM5106111	AD	PFC	Female	77	VI	Late adulthood	GSE167490
GSM5106112	AD	PFC	Female	57	VI	Middle adulthood	GSE167490
GSM5106113	AD	PFC	Female	77	VI	Late adulthood	GSE167490
GSM5106114	AD	PFC	Female	72	VI	Late adulthood	GSE167490
GSM4982093	AD	HIP	Male	80	VI	Late adulthood	GSE163577
GSM4982094	AD	HIP	Female	79	VI	Late adulthood	GSE163577
GSM4982095	AD	HIP	Male	84	VI	Late adulthood	GSE163577
GSM4982097	AD	HIP	Male	85	IV	Late adulthood	GSE163577
GSM4982103	AD	SFC	Male	80	VI	Late adulthood	GSE163577
GSM4982104	AD	SFC	Female	79	VI	Late adulthood	GSE163577
GSM4982105	AD	SFC	Male	84	VI	Late adulthood	GSE163577
GSM4982107	AD	SFC	Male	85	IV	Late adulthood	GSE163577
Sample-19	AD	FC	Female	90	VI	Late adulthood	GSE174367
Sample-50	AD	FC	Female	89	VI	Late adulthood	GSE174367
Sample-27	AD	FC	Male	81	VI	Late adulthood	GSE174367
Sample-33	AD	FC	Male	80	V	Late adulthood	GSE174367
Sample-46	AD	FC	Male	90	V	Late adulthood	GSE174367
Sample-22	AD	FC	Male	86	VI	Late adulthood	GSE174367
Sample-47	AD	FC	Male	90	V	Late adulthood	GSE174367
C402_C01	AD	FC	Female	77	VI	Late adulthood	GSE206744
C402_C12	AD	HIP	Female	77	VI	Late adulthood	GSE206744
C402_C17	AD	OC	Female	77	VI	Late adulthood	GSE206744
GSM5685287	AD	MTG	NA	NA	V/VI	unknow	GSE188545
GSM5685288	AD	MTG	NA	NA	V/VI	unknow	GSE188545
GSM5685289	AD	MTG	NA	NA	V/VI	unknow	GSE188545
GSM5685290	AD	MTG	NA	NA	V/VI	unknow	GSE188545
GSM5685291	AD	MTG	NA	NA	V/VI	unknow	GSE188545
GSM5685292	AD	MTG	NA	NA	V/VI	unknow	GSE188545
GSM4432642	AD	SFG	Male	82	VI	Late adulthood	GSE147528
GSM4432643	AD	SFG	Male	72	VI	Late adulthood	GSE147528
GSM4432652	AD	EC	Male	82	VI	Late adulthood	GSE147528
GSM4432653	AD	EC	Male	72	VI	Late adulthood	GSE147528
GSM4775561	AD	PFC	Male	69	VI	Late adulthood	GSE157827
GSM4775562	AD	PFC	Male	71	VI	Late adulthood	GSE157827
GSM4775563	AD	PFC	Female	72	VI	Late adulthood	GSE157827
GSM4775564	AD	PFC	Male	85	IV	Late adulthood	GSE157827
GSM4775566	AD	PFC	Male	69	V	Late adulthood	GSE157827
GSM4775567	AD	PFC	Female	60	VI	Late adulthood	GSE157827
GSM4775568	AD	PFC	Male	95	IV	Late adulthood	GSE157827
GSM4775569	AD	PFC	Female	78	VI	Late adulthood	GSE157827
GSM4775570	AD	PFC	Female	87	IV	Late adulthood	GSE157827
GSM4775571	AD	PFC	Male	84	V	Late adulthood	GSE157827
GSM4775572	AD	PFC	Male	63	VI	Late adulthood	GSE157827
Notes. PFC: Prefrontal cortex; MTG: middle temporal gyrus; SFG: Superior frontal gyrus; OC: Occipital cortex; FC: frontal cortex; EC: Entorhinal cortex; HIP: Hippocampus
