# Supplementary material for: Screening of cell-type-specific meta-programs for drug repurposing in Alzheimer’s disease
Source: Brief Bioinform. 2026 Jul 27;27(4):bbag411. doi: 10.1093/bib/bbag411 (PMC13403181; doi:10.1093/bib/bbag411)
Supplement: Supplementary_material_bbag411 [file supplementary_material_bbag411.zip › Table_S2_bbag411.xlsx]

## Sheet: Sheet1
Table S2. Number of cells per cell type and sample number in each dataset.
GSE id	Astro	Endo	exNeu	inNeu	Microglia	Oligdo	OPC
GSE129308	40992	0	0	3274	0	0	0
GSE138852	805	0	0	0	102	2834	263
GSE147528	7077	0	14341	2460	2380	14528	2576
GSE157827	5217	1053	25875	4096	3283	19904	5890
GSE163577	17537	21887	0	0	3433	34221	2095
GSE167490	29535	274	1633	0	2074	23594	1414
GSE174367	2826	0	4103	3731	2618	21862	1675
GSE188545	1850	0	7605	756	2726	11763	1860
GSE206744	579	0	1211	1627	365	1254	185
Total Samples (>50 cells)	48	15	37	35	30	32	34
