# Supplementary material for: Screening of cell-type-specific meta-programs for drug repurposing in Alzheimer’s disease
Source: Brief Bioinform. 2026 Jul 27;27(4):bbag411. doi: 10.1093/bib/bbag411 (PMC13403181; doi:10.1093/bib/bbag411)
Supplement: Supplementary_material_bbag411 [file supplementary_material_bbag411.zip › Table_S3_bbag411.xlsx]

## Sheet: programz
Table S3. The detailed genes in 51 meta-programs (MPs)
astrocytes.m_PTH1R	ZIC1	ZFHX3	ZEB1	UST	TMTC1	TBX2	SLIT3	SLC38A11	SLC30A10	SGIP1	RNF152	RBPMS	PTH1R	PTEN	PRKG1	PLXDC1	PIP5K1B	PID1	PDGFRB	PDE7B	PDE3A	PARD3	NOTCH3	MYO1B	LAMA2	KALRN	INPP4B	GRM8	FRY	FRMD3	EPS8	EBF1	CTDSPL	COLEC12	CACNA1C	CACHD1	ATP1B3	ARHGAP6	ARHGAP42	ARHGAP10	ABCC9
astrocytes.m_CD44	ZFP36L1	WDR49	VCAN	USH1C	TTN	TNC	TENM4	TCF7L1	SYTL4	SYNPO2	STXBP5L	STON2	SPARC	SORBS1	SNTB1	SNED1	SMAD9	SLC7A2	SLC38A1	SLC24A4	SLC16A9	SLC14A1	SH3GL2	SERPINI2	ROBO2	RNF19A	RHPN1	RGMA	RFX4	RFX2	RASL12	RASGEF1B	PRRX1	PRR16	PLCE1	PLCB4	PFKFB2	PAX6	PAWR	NWD1	NRG3	NPL	NEBL	MGST1	MCC	MAOB	MAN1C1	LRAT	LMO2
astrocytes.m_SLC4A4	ZNRF3	ZNF98	ZNF804B	WWC1	VAV3	UBASH3B	TRPM3	TPD52L1	TMEM108	TGFB2	TENM2	STOX1	STK17B	SPON1	SPARCL1	SLCO1C1	SLC7A11	SLC6A11	SLC4A4	SLC39A12	SLC35F1	SLC25A18	SLC24A3	SLC1A3	SLC1A2	SLC13A5	SHROOM3	SGCD	SFXN5	SEL1L3	SDC4	SCARA3	RYR3	RNF182	RIMS1	RHOJ	RGS20	RERG	RANBP3L	PTPRZ1	PSD2	PRODH	PRDM16	PLCB1	PITPNC1	PDE3B	PAPLN	PAMR1	OLFM2
astrocytes.m_SERPINE2	FAM213A	FAM84A	PVRL3	SGK223	TMEM2	ZFR	YJEFN3	WFS1	VSTM2L	VSTM2A	UNC13A	TUNAR	TMEM47	TIAM2	THSD7A	TESPA1	SYNJ2	STXBP6	SMAD3	SEZ6L	SESN3	SERPINE2	SEMA3C	RTP5	RPS6KA2	RPL31	RCN1	RASGRF2	RAB40B	PTPRF	PTK2B	PTGES	PRKCA	PLEKHA2	PDZD2	PDE8B	PCDH8	PCDH7	ONECUT2	NPTX2	NEUROD1	MT2A	MOB1B	MEIS2	MDGA1	MAPK1	MAP2K1	MAN1A1	LZTS1
astrocytes.m_CHI3L1	WARS	ZFP36	YBX3	TPST1	SOD2	SLC7A5	SERPINA3	SAMD4A	RFTN1	PCED1B	OSMR	HILPDA	HAP1	GBP2	GADD45B	EMP1	COL4A2	CNTNAP3B	CHI3L1	CCL2	ARHGEF3	ADM	ACTN1
astrocytes.m_GJA1	WIF1	VIM	VEGFA	TUBB2B	TUBB2A	TRIL	TMEM241	TFRC	STOM	SOX9	SCG3	RGS16	PPP1R3C	PPP1R1B	PBXIP1	P2RY14	MT1X	MT1M	MT1G	MT1F	MT1E	MRO	MLC1	JUNB	ITM2C	IFITM3	ID4	ID3	ID2	ID1	HES5	HES1	HEPN1	GLUL	GJB6	GJA1	GADD45G	FOS	FGFRL1	F3	EZR	ETNPPL	ENTPD2	ENHO	EDNRB	DDIT4	CXCL14	CST3	CPE
astrocytes.m_COL5A2	BCYRN1	TNNT2	SEMA6D	SEMA6A	RPH3A	RGS4	RFX3	PLXND1	PLCH2	NTNG1	MKNK1	GRB14	COL5A2	CEP126	CARTPT	CALD1	CALB1	BAIAP3	ANKRD18B
astrocytes.m_TLE4	CTGF	KIAA1456	ZNF385D	XKR4	UTRN	TLE4	TENM1	SULF1	SEZ6	SEMA5B	SEMA3E	SEMA3A	RPRM	ROBO3	RAB3B	PCSK5	PCDH17	PCDH11X	NXPH3	NFIB	NFIA	KIAA1217	ITPR2	ITGA8	HTR2C	HS3ST5	HS3ST4	GRM4	GRIK3	FILIP1L	FILIP1	FGFR1	FEZF2	FABP7	ETV1	DLC1	DIRAS2	DIP2A	DGKH	CRYM	COL11A1	CDH24	CDH11	BCL11B	B3GALT2	B2M	ADRA2A	ADD3
astrocytes.m_SORBS2	ZNF804A	VPS13D	TMEM233	THEMIS	TESC	SYNPR	STT3B	SOX5	SORBS2	SLC26A4	SAT1	RPS6KA5	RGS12	RASGRP1	PPP1R1A	POSTN	PLEKHA5	PDLIM5	P2RX7	OPRK1	NTNG2	NR4A2	MOXD1	MMD	MCTP1	KCTD16	ITGB8	ITGA7	ISLR	GNG7	GNB4	GBE1	ERC2	CNTN4	CADPS	BDNF	B3GAT2	ARPP19	ANXA1	AKAP13	AK5
astrocytes.m_TSHZ2	ZDHHC22	VWC2L	UBE2E3	TTC9B	TSHZ2	TPBG	TOX	TBL1X	STMN1	SPOCK1	SCN1B	SATB1	RORB	RORA	PTMA	POU3F2	PLCXD3	NEUROD6	MET	MEGF10	MARCKS	KRT17	KCNH5	GUCY1A2	GOLIM4	GABRG1	FOXP2	EDIL3	DCC	CREG2	COBLL1	CLEC4G	CD24	CCNI	CCK	CCDC3	CBLN1	ASPH	ALCAM
astrocytes.m_COX5A	ATP5J	ATP5O	H2AFZ	MRPS36	NGFRAP1	TCEB1	VPS29	VDAC2	VAMP2	UBB	TXN	TMSB4X	TMEM14C	SUMO1	SPCS1	SNX3	SMDT1	SLC25A5	SLC25A4	SERPINF1	SERP2	SAP18	RPS7	RPS29	RPS27A	RPS13	RPL6	RPL30	RPL26	RNF5	RNF181	PSMB6	PSMB1	PSMA7	PRDX5	POLR2K	PHPT1	PFN1	PARK7	NME1	NDUFV2	NDUFC2	NDUFB8	NDUFB6	NDUFB4	NDUFB3	NDUFAF3	NDUFA8	NDUFA6
astrocytes.m_VGF	H3F3B	SELM	ZNHIT2	VGF	UBC	STMN4	SRP14	SOD1	SLC3A2	RPS27L	RPL41	PPP1R15A	LARP6	ISCU	HSPB1	HSPA1B	HSPA1A	HSP90AA1	GADD45A	FTL	FBXO17	ETS2	EIF5	DUSP1	DNAJB5	DNAJA4	DDIT3	CUTA	CD63	ARID5B	ARID5A
endothelial.m_ATP10A	ZNF366	TMSB10	TM4SF1	THSD4	SYNE2	STOM	ST8SIA6	ST6GALNAC3	SRGN	SLCO4A1	SLC7A5	SLC7A1	SLC39A10	SLC2A1	PTPRB	PRKCH	PODXL	PLEKHG1	PECAM1	MT2A	MFSD2A	MECOM	LIMS2	LEF1	KLF2	ITGA1	IRAK3	HLA-B	FLT1	FLI1	ERG	EPAS1	ENG	EMCN	ELOVL7	EGFL7	COBLL1	CMTM8	CLDN5	CGNL1	ATP7B	ATP10A	ANXA3	ANO2	ANKRD37	ADGRL4	ADGRF5	ADAMTS9	ABCG2
endothelial.m_TSHZ2	TSHZ2	SNTG2	SLCO2A1	SLC26A2	SLC1A7	SDK1	RAMP3	RALGAPA2	PLA2G4A	PLA1A	PDLIM1	PDE4D	NAMPT	MTUS2	MCTP1	IL6R	IL4R	IL1R1	IER3	HS6ST2	CYSLTR1	CEMIP	CDH11	CD93	BNC2	AFF3	ADGRG6	ACKR1	ABCC4
endothelial.m_GJC1	ZIC1	ZFHX3	YBX3	TRPC4	TRPC3	TNS1	TIMP1	THSD7B	TGFB1I1	TFPI	TBX2	TBX18	TAGLN	SPARC	SNTB1	SMOC2	SMIM3	SLIT3	SLC6A13	SLC6A12	SLC6A1	SLC38A11	SLC30A10	SLC19A1	SLC12A7	SGIP1	RNF152	RIPOR3	RGS5	RGL3	RBPMS	RBMS3	PTH1R	PTGDR2	PRKG1	PRELP	PLXDC1	PLCE1	PLAC9	PLA2R1	PIP5K1B	PID1	PHLDB2	PGF	PEAR1	PDGFRB	PDE7B	PDE3A	PCBP3
endothelial.m_VEGFC	VEGFC	TMTC1	TIMP3	THSD7A	SYNPO	SMAD6	SETBP1	SCN2A	S100A6	RAPGEF1	PRSS23	PLCG2	PLCB4	PCDH11X	NTNG1	LDB2	LAMA3	KYNU	KIAA1549L	ITGA9	GBE1	FBLN5	ENTPD1	ELN	CP	COL8A1	BMP6	ARL15	ARHGEF28	ALPL	ADAMTS6	ADAMTS1
endothelial.m_CX3CL1	VCAM1	TNFRSF10B	TNFAIP3	SULF2	SGPP2	ICAM1	HBEGF	GCH1	FLNB	CX3CL1	CRIM1	ATP8B1
endothelial.m_HMCN1	CTGF	ZNF385B	VWF	RIMKLB	MYCT1	HMCN1	GALNT17	EDN1	BACE2	ANGPT2	AKAP12	ACER2
endothelial.m_SYT1	FAM19A2	TMEM132D	SYT1	SYNPR	SYN3	SYN2	SNTG1	SLC4A10	ROBO2	RIMS2	RBFOX1	RALYL	PTPRN2	PLXNA4	PAK3	OPCML	NXPH1	NMNAT2	MYT1L	LINGO2	KIAA1217	KCNQ5	KCNIP4	KCNC2	HCN1	GRM5	GRIP1	GRIN2B	GRIN2A	GRIK2	GALNTL6	GABRG3	GABRB2	FRMPD4	FGF14	FGF12	DSCAM	DLGAP2	DLGAP1	DAB1	CSMD1	CNTNAP5	CNTN5	CHRM3	CELF4	CDH18	CDH12	CADPS	CACNA1A
oligodendrocytes.m_SLIT2	ZFPM2	TRPC5	TMEM132B	TENM3	ST3GAL6	SLITRK5	SLIT2	SLC38A1	SGCZ	RSPO2	PLPPR1	PLEKHH2	PDZRN4	PDZD2	PDGFD	PCDH11Y	PARD3B	PAK5	NRG2	NOS1	NLGN4X	NLGN1	NEDD4L	NAALAD2	MDGA2	LRP1B	LHFPL3	LHFPL2	LAMA2	KIT	KCNK10	KCNIP4	KCNAB1	ITPR2	HSD11B1	HS3ST5	GUCY1A2	GRIN2A	GRIA4	GALNT13	FXYD6	FRY	FREM2	ETV5	ESRRG	ERBB4	EPHA3	EML5	DPY19L1
oligodendrocytes.m_EPS8	ZFHX3	TRPC4	TRPC3	THSD7B	SNTB1	SMOC2	SLC6A13	SLC6A12	SLC38A11	SLC30A10	SLC19A1	SLC12A7	RIPOR3	RGS5	PTH1R	PRKG1	PLXDC1	PLCE1	PDGFRB	PDE7B	PDE3A	P2RY14	NOTCH3	NID1	MYO1B	MPPED2	KCNT2	ITIH5	INPP4B	GRM8	GJC1	FRMD3	EPS8	EBF1	DNAH11	DGKB	DCN	CYSLTR2	COLEC12	COL4A3	CNTN4	CDH6	CACNA1C	ATP1A2	ARHGAP6	ARHGAP42	ARHGAP10	ANO3
oligodendrocytes.m_PLP1	H3F3B	YWHAB	VAMP2	UGT8	UBB	TUBB4A	TUBA1B	TUBA1A	TPPP	TOMM20	TMSB4X	TMEM235	STMN4	STMN1	SRP14	SPP1	SPARC	SLCO1A2	SLC7A14	SLC12A2	SFRP1	SERINC3	SERINC1	SELENOP	SCD	RPSA	RPS9	RPS7	RPS6	RPS5	RPS4X	RPS3	RPS28	RPS27	RPS23	RPS2	RPS19	RPS18	RPS16	RPS15	RPS14	RPLP2	RPLP1	RPL9	RPL8	RPL7A	RPL41	RPL36	RPL32
oligodendrocytes.m_ST18	PALM2	2024-03-01	ZNF536	VSTM2B	UNC5C	TTLL7	TMEM144	TMEFF2	ST18	SLC6A15	SLC24A2	SHTN1	SHROOM4	SH3GL3	SGK1	ROR1	RNF220	PTPRD	PRUNE2	PPP1R16B	POLR2F	PLXDC2	PLCL1	PIP4K2A	PIEZO2	PEX5L	NRXN3	MYO1D	MOBP	LRRC7	LPAR1	KLHL4	KIRREL3	KCNMB4	KCNH8	IL1RAPL1	HIP1	HECW2	GREB1L	FRMD5	FRMD4B	FA2H	ENPP2	ELMO1	EDIL3	DSCAML1	DOCK10	CTNNA3	CLMN
excitatory_neurons.m_COL5A2	FAM19A1	ZBBX	STYK1	ROS1	PALMD	NTNG1	LAMA2	HDAC9	GULP1	GRB14	GPC6	CUX2	COL5A2	COL26A1	CNGB1	CALB1	CA10	ADGRF5	ADAMTS3
excitatory_neurons.m_ZNF385D	ZNF385D	TRMT9B	SPHKAP	SAMD3	RANBP17	PRR16	NXPH2	NPSR1	HTR2C	GRIP1	CRYM	COL12A1	CHRM2	CDH6	CD36
excitatory_neurons.m_TSHZ2	FAM19A2	ZMAT4	VWC2L	VIPR2	UNC5D	TSHZ2	TRHDE	TPBG	TOX	TNNT2	TDO2	SLC38A11	SLC22A9	SLC22A10	SGCG	SAMD5	RXFP1	RORB	RARB	PTK7	PTCHD4	POU6F2	PLCXD3	PDZRN4	PDE10A	PARM1	PAPSS2	OLFM3	NPFFR2	LOXHD1	KCNH5	IL1RAPL2	HTR1E	GABRG3	GABRG1	FSTL5	FSTL4	FSHR	FOXP2	FGF10	DNAJC5G	DCC	COBLL1	CNTN5	CFAP221	CEMIP	ALDH1A1
excitatory_neurons.m_MCTP1	TRIM36	TMEM233	THEMIS	SLC35F3	SEMA3A	RTN4RL1	RIT2	NELL1	MLIP	MCTP1	LRFN2	DCHS2	CTNNA2	CNTN4	CDH12	ARHGEF28
excitatory_neurons.m_NRGN	ZBTB18	YWHAH	YWHAG	YWHAB	WSB2	VSTM2L	VSNL1	VGF	VDAC1	UQCRH	UNC5A	UHMK1	UCHL1	UBE2QL1	TUBB4B	TUBB2A	TUBB	TUBA4A	TUBA1B	TSPYL4	TSPYL1	TSPAN7	TSPAN13	TPRG1L	TPI1	TOMM34	TOMM20	TOLLIP	TMX4	TMSB4X	TMSB10	TMEM59L	TMEM35A	TMEM160	TMEM130	THY1	TCEAL6	TCEAL2	TAGLN3	SYT4	SYT2	SYT13	SYP	SYNPO	SYNGR3	SYNGR1	SYN1	SV2C	SV2B
excitatory_neurons.m_DLGAP2	ZNF385B	TMEM132D	SYT1	SYN3	SYN2	STXBP5L	SRRM4	SRRM3	SORCS1	SLIT3	SLC4A10	SLC44A5	SHISA9	SCN8A	RYR2	ROBO2	RIMS2	RIMBP2	RGS6	RBFOX3	RBFOX1	RALYL	PTPRT	PLCB1	OPCML	NELL2	MYT1L	MTUS2	LRRTM4	LINGO2	LDB2	KSR2	KLHL29	KIAA1549L	KHDRBS2	KCNQ5	KCNJ6	KCNIP4	KCNB2	KCNB1	IQCJ-SCHIP1	IGSF9B	HECW1	HCN1	GUCY1A2	GRM7	GRM5	GRIN2B	GRIN2A
inhibitory_neurons.m_ST18	ABCA6	ABCA8	ANLN	ASPA	CABCOCO1	CARNS1	CD22	CDK18	CERCAM	CLMN	CNDP1	CNP	CNTN2	COL4A5	CTNNA3	DAAM2	DPYD	EFHD1	ELMO1	ENPP2	ERBIN	FAM107B	FGFR2	FOLH1	FRMD4B	GPR37	GRM3	GSN	HHIP	IGF1	IQGAP1	ITGA2	KIF6	LAMA2	LDB3	LPAR1	LRP2	MAG	MAN2A1	MBP	MET	MOBP	MOG	MYO1D	MYO1E	MYRF	NINJ2	PCSK6	PIEZO2
inhibitory_neurons.m_LAMA3	ABI3BP	ADGRV1	ANGPT1	ANKRD29	ARHGEF28	B4GALT6	BSPH1	BSPRY	CARMIL1	CCNG2	CHST1	CHST15	CIT	CNTN6	DIRAS3	EPB41L4B	FGD5	GALNT17	HS3ST3A1	HS3ST3B1	IQGAP2	LAMA3	LOXHD1	LPA	LRRC2	MCTP2	MRAP2	MYLIP	NELL1	NKAIN1	NOX4	NPY1R	OPRK1	PCP4	PDE3A	PLS1	PPP1R1C	PROS1	RAB37	RGS6	RGS8	SLC22A3	SLC5A8	SVEP1	TAC3	TDO2	TGFBR3	VIP	VWC2L
inhibitory_neurons.m_RYR3	AK5	CALB2	EFEMP1	EPHA4	EXPH5	FAT4	FLT1	FNDC1	HRH3	HTR1E	HTR2C	IGFBP5	IL12RB2	JCAD	KMO	LCNL1	MAPK4	PTGFR	PTH2R	RARB	RERG	RYR3	SCTR	SEZ6	SHISA8	SNTG2	SYT2	TBL1X
inhibitory_neurons.m_CHRNA2	ADRA1B	ARHGAP24	CHRNA2	CLSTN2	EPHB1	HTR4	KCNG2	KCTD12	NPR3	OPRM1	SCML4	SCN5A
inhibitory_neurons.m_TRPM3	ASIC2	CACNA2D2	CDH18	CHRM2	DACH1	ELAVL2	FILIP1	FRAS1	GALNTL6	GLIS3	GPC5	GPC6	HGF	HHAT	HTR2A	HTR7	KCNK13	KHDRBS2	KLHL29	LRIG3	MEPE	MYBPC1	NKAIN2	P3H2	PALMD	PLCE1	PRKCH	RIT2	SCN7A	SLC35F4	SLC38A11	SLIT2	SLIT3	ST8SIA4	THSD4	TRPM3	TTN	WIF1	WNT16	ZNF804B	TCTEX1D1
inhibitory_neurons.m_CNR1	CAMKV	CDH23	CDH4	CHRNA7	CNR1	DDR2	EYA1	GABRA1	GABRA2	GREB1L	IL1RAPL2	KCNG1	MAML3	PAX6	PLS3	SDK2	SLC35F2	SP8	ST8SIA6	TGFBR2	TNFAIP8L3
inhibitory_neurons.m_FGF13	ADAMTS2	ADAMTSL3	ADARB2	AJAP1	ANKRD30B	AP1S2	ARL4C	ATP11C	B3GLCT	BCL11B	BMP6	C1QL2	CCDC85A	CCK	CHRDL1	CHSY3	CNTNAP4	COBL	COL5A2	CPLX2	CPLX3	CXCL14	DNAH6	DNER	EEPD1	EPHA3	EYA4	FAT1	FBXL7	FGF13	FGF14	FREM1	FSTL5	GABRA5	GAD2	GPR63	GRIN2A	HAPLN1	HOMER2	HPCAL1	HRH1	HRK	HS3ST5	IGSF11	INPP4B	KCNH5	KIRREL1	KIT	MPPED1
inhibitory_neurons.m_FBN2	ADAMTS19	ADAMTSL1	ANOS1	CACNG3	CALB1	CDH12	CDH7	CLIC6	CMTM8	CRYBG3	CUX2	DKK2	FAM20A	FAR2	FBN2	GDA	GREM2	HCN1	KIRREL3	MAN1A1	MCUB	MSR1	NXPH2	PACRG	PCSK5	PRKCQ	PTCHD4	RGS20	RNF152	RSPO3	SEMA3A	SIAH3	SLC24A4	SLC27A6	ST6GALNAC3	TENM3	TMEFF2	WIPF3	2024-03-04
inhibitory_neurons.m_GRM1	ADGRG6	ALCAM	BAIAP3	BCL11A	CACNA2D3	CACNB2	CDH8	CDH9	CELF4	CHRM3	CNTN3	COL19A1	COL25A1	CPNE4	CREG2	DAPK1	DCN	DPYS	EDNRA	ENOX2	EPB41L2	EPHB6	EYS	FLT3	FRMD3	GABRG1	GALNT14	GAP43	GNG2	GRID2	GRIK1	GRIN3A	GRM1	INSYN2B	ITGA1	ITGA9	ITPR1	KCNB2	KCNF1	KLF5	LIMCH1	MAF	MAFB	MGAT4C	MYRIP	NDST4	NETO1	NLRP1	NMU
inhibitory_neurons.m_UNC5B	ANK1	ANKRD34B	ARHGAP29	CA8	CABP1	CALN1	CALY	CDH6	CNTN5	CNTNAP3B	COBLL1	COL12A1	COL15A1	COL21A1	COL4A1	COL4A2	CPED1	CRH	DGKB	DLGAP2	DOK5	DPP10	DYSF	FAM78B	FANK1	FRMPD4	FSTL4	FUT9	GABRD	GABRG2	GABRG3	GPR149	GRIA1	GRIA4	GRIN2C	GUCY1A1	GULP1	HOOK1	HPSE2	HS3ST2	HS6ST2	IL15RA	INPP5J	IQCJ-SCHIP1	IQSEC3	KCNH1	KCNH7	KCNJ6	KCNMB4
inhibitory_neurons.m_NEFH	ANKRD9	ATP1B1	ATP5F1B	CALM3	CAMK2N2	CHGA	CHRD	CITED2	CPLX1	DIRAS1	DYNLL2	GHITM	GOT1	HAPLN4	INA	KCNAB3	LGI3	LPCAT4	MAP1A	NDRG4	NEFH	NPPC	NSG1	PCSK1N	PGAM1	PNMA2	PNMA8A	PVALB	RAB3A	RGS4	SCN1B	SCRT1	SLC32A1	SNCG	ST8SIA1	STMN3	TUBA1B	UQCRH
microglia.m_DOCK8	WDFY4	TMEM163	TMEM156	TM6SF1	TLR5	TLR2	TBXAS1	SYK	ST6GAL1	SRGAP2B	SPP1	SLC8A1	SLC2A5	SCIN	RHBDF2	RGS16	RGS10	RASGEF1C	POU2F2	PIK3AP1	PALD1	P2RY12	LY86	LRRK1	LPCAT2	KCNQ3	KCNK13	ITGAM	IPCEF1	INPP5D	IL4R	IL18	IGSF21	HS3ST4	HCK	FYB1	FOXP2	FGD2	FAM149A	DOCK8	DENND3	CYSLTR1	CYBB	CX3CR1	CTSC	CSF3R	CSF2RA	CSF1R	CPED1
microglia.m_CD163	XAF1	VSIG4	TRPM2	TPRG1	TMEM51	TGFBI	TFEC	STAB1	SRGN	SLCO2B1	SLC2A3	SLC16A10	SLA	SIGLEC1	SAT1	SAMSN1	RNF144B	RGS1	RBM47	RAB31	RAB20	PTK2B	PPARG	PIK3R5	PECAM1	PARVG	PARP14	NRP1	NAMPT	MSR1	MS4A6A	MS4A4E	MS4A4A	MRC1	MERTK	MAP3K8	MAN1A1	MAFB	LYZ	LYVE1	LPAR6	KYNU	KLHL6	ITGAX	IRAK3	IQGAP2	IL15	IFI44L	HCLS1
microglia.m_RASAL3	ACPP	WAS	RASAL3	PRRG4	PRKCD	NCF4	NCF1	LILRA2	ITGAL	IRF8	HK2	GIMAP2	FPR1	CLEC9A	CD84	BIN2
microglia.m_C1QA	TYROBP	TREM2	TPT1	TMSB10	S100A11	RPS6	RPL41	P2RY13	LST1	LAIR1	KCTD12	ITGB2	HLA-DRB5	HLA-DRB1	HLA-DRA	HLA-DQB1	HLA-DQA1	HLA-DPB1	HLA-DPA1	HLA-DMB	HLA-C	HLA-B	GPSM3	GPR34	FTL	FGL2	FCGR3A	FCGR1A	FCER1G	DENND2D	CYBA	CXCL16	CEBPA	CD74	CD68	CD37	CD14	C1QC	C1QB	C1QA	BST2	APOE	APOC1	AIF1
microglia.m_FCGBP	UNC93B1	TNFSF8	TNFRSF10D	RIN3	PLA2G7	IL1B	GPR65	FOLR2	FMNL1	FCGRT	FCGBP	CTSZ	CCR1	C1orf162	BTK	ALOX5AP
microglia.m_PTPRC	FAM129A	ZC3HAV1	VAV1	UTRN	TRAF3IP3	TNFRSF1B	TNFAIP8	TGFB1	SYTL3	STK17B	SP100	RUNX1	RHOH	RCSD1	RBMS1	PTPRC	PRKCH	PRDM1	PCED1B	PARP8	NFATC2	NEDD9	NCK2	MYO1F	MSN	MCUB	LCP2	LCP1	LAPTM5	IL10RA	IKZF1	HLA-E	GPRIN3	GNG2	FLVCR2	FLI1	EMB	CYTIP	CDC14A	CD53	CD226	CCND3	CARD11	ARHGAP15	AOAH
OPC.m_PLP1	ABCA8	ACAN	ANGPTL2	ANLN	APLP1	ASPA	BCAS1	BOK	C10orf90	C21orf91	CARNS1	CD22	CDH19	CDK18	CERCAM	CLDND1	CLMN	CNDP1	CNP	CNTN2	COL4A5	CPM	CRYAB	CTNNA3	DAAM2	DAPK2	DOCK5	DPYD	EFHD1	ELMO1	ENPP2	ERBIN	ERMN	FA2H	FAM107B	FAM124A	FOLH1	FRMD4B	GPR37	GRM3	GSN	HHIP	IQGAP1	ITGA2	KCNH8	KCNMB4	KIAA1755	KIF6	KLHL4
OPC.m_SATB2	AK5	ANO3	CABP1	CADPS2	CAMK2A	CBLN2	CDH12	CHGA	CHRM3	CLSTN2	CNKSR2	CPNE4	DCLK1	DNAH6	EFNA5	ENC1	EPHA4	FAT3	FSTL4	GALNT17	GRB14	GRM1	HS3ST4	IL1RAPL2	IPCEF1	IQCJ-SCHIP1	KCNH7	KCNQ5	LDB2	LGI4	LINGO2	MAN1A1	MLIP	NECAB1	NELL2	NKAIN2	NPTX1	NRG1	NRGN	OLFM3	PDE1A	PHYHIP	PRKCB	PTH2R	PTK2B	RALYL	RAPGEF5	RFTN1	RGS6
OPC.m_STON2	ACSBG1	ACSS3	ADGRV1	AHNAK	APOE	AQP4	ARHGAP24	ARHGEF26	ATP1A2	BCAR3	BMPR1B	CACNB2	CARMIL1	CLU	COL5A3	COLEC12	CRB2	CSRP1	DNAH7	EFEMP1	EMX2	ENTPD1	EPHX1	EZR	F3	FAM107A	FGD4	FGFR3	GABRG1	GAREM1	GFAP	GJA1	GLI3	GLIS3	GLUL	GNA14	GPC5	GRIN2C	HPSE2	HSPB1	IGFBP7	ITPKB	LRIG1	MAPK4	MERTK	MT1E	MT1G	MT1M	MT2A
OPC.m_TNS3	BMPER	EPHB1	FYN	GNB4	GPR17	NKX2-2	PPP1R16B	SEMA5B	SH3BP4	SIRT2	SOX4	TCF7L2	TNS3	FAM160A1
OPC.m_PCDH15	CA10	CACNG4	GRIK2	GRM7	KCNMB2	LHFPL3	MEGF11	MMP16	PCDH15	PDGFRA	SEZ6L	TMEM132D	TNR
[truncated: 268 more columns]
