# Supplementary material for: Screening of cell-type-specific meta-programs for drug repurposing in Alzheimer’s disease
Source: Brief Bioinform. 2026 Jul 27;27(4):bbag411. doi: 10.1093/bib/bbag411 (PMC13403181; doi:10.1093/bib/bbag411)
Supplement: Supplementary_material_bbag411 [file supplementary_material_bbag411.zip › Table_S4_bbag411.xlsx]

## Sheet: Table S4. Summary
Gene_Set	Total_Genes	Mapped_Genes	Significant_GO_Terms	FDR_05_Terms
astrocytes.m_PTH1R	41	41	15	15
astrocytes.m_CD44	122	122	4	4
astrocytes.m_SLC4A4	116	117	142	142
astrocytes.m_SERPINE2	105	100	73	73
astrocytes.m_CHI3L1	23	22	20	20
astrocytes.m_GJA1	59	59	374	374
astrocytes.m_COL5A2	19	19	10	10
astrocytes.m_TLE4	48	46	47	47
astrocytes.m_SORBS2	41	41	2	2
astrocytes.m_TSHZ2	39	39	7	7
astrocytes.m_COX5A	96	90	157	157
astrocytes.m_VGF	31	29	120	120
endothelial.m_ATP10A	51	51	47	47
endothelial.m_TSHZ2	29	29	13	13
endothelial.m_GJC1	117	117	211	211
endothelial.m_VEGFC	32	32	0	0
endothelial.m_CX3CL1	12	12	201	201
endothelial.m_HMCN1	12	11	17	17
endothelial.m_SYT1	51	50	92	92
oligodendrocytes.m_SLIT2	66	66	39	39
oligodendrocytes.m_EPS8	48	48	96	96
oligodendrocytes.m_PLP1	123	122	73	73
oligodendrocytes.m_ST18	57	55	39	39
excitatory_neurons.m_COL5A2	19	18	1	1
excitatory_neurons.m_ZNF385D	15	15	3	3
excitatory_neurons.m_TSHZ2	47	46	0	0
excitatory_neurons.m_MCTP1	16	16	5	5
excitatory_neurons.m_NRGN	317	317	460	460
excitatory_neurons.m_DLGAP2	88	88	128	128
inhibitory_neurons.m_ST18	73	72	46	46
inhibitory_neurons.m_LAMA3	50	50	13	13
inhibitory_neurons.m_RYR3	28	28	4	4
inhibitory_neurons.m_CHRNA2	12	12	132	132
inhibitory_neurons.m_TRPM3	41	40	17	17
inhibitory_neurons.m_CNR1	21	21	11	11
inhibitory_neurons.m_FGF13	97	96	71	71
inhibitory_neurons.m_FBN2	39	38	7	7
inhibitory_neurons.m_GRM1	94	93	109	109
inhibitory_neurons.m_UNC5B	98	98	19	19
inhibitory_neurons.m_NEFH	38	38	78	78
microglia.m_DOCK8	59	59	275	275
microglia.m_CD163	74	74	51	51
microglia.m_RASAL3	16	15	16	16
microglia.m_C1QA	44	44	454	454
microglia.m_FCGBP	16	16	30	30
microglia.m_PTPRC	45	44	236	236
OPC.m_PLP1	109	108	70	70
OPC.m_SATB2	64	64	111	111
OPC.m_STON2	78	78	239	239
OPC.m_TNS3	14	13	159	159
OPC.m_PCDH15	13	13	42	42

## Sheet: ast.m_PTH1R
ID	Description	ShortDescription	GeneRatio	BgRatio	pvalue	p.adjust	qvalue
GO:0007409	axonogenesis	axonogenesis	8/41	459/18986	5.20507e-06	0.00667811	0.00483798
GO:0072103	glomerulus vasculature morphogenesis	glomerulus vasculature morphogenesis	2/41	6/18986	6.78751e-05	0.0270186	0.0195737
GO:0072104	glomerular capillary formation	glomerular capillary formation	2/41	6/18986	6.78751e-05	0.0270186	0.0195737
GO:0043647	inositol phosphate metabolic process	inositol phosphate metabolic process	3/41	43/18986	0.000108632	0.0270186	0.0195737
GO:0061438	renal system vasculature morphogenesis	renal system vasculature morphogenesis	2/41	8/18986	0.000126354	0.0270186	0.0195737
GO:0061439	kidney vasculature morphogenesis	kidney vasculature morphogenesis	2/41	8/18986	0.000126354	0.0270186	0.0195737
GO:0072102	glomerulus morphogenesis	glomerulus morphogenesis	2/41	9/18986	0.000162232	0.0297349	0.0215415
GO:0033002	muscle cell proliferation	muscle cell proliferation	5/41	252/18986	0.000200816	0.0322059	0.0233317
GO:0045986	negative regulation of smooth muscle contraction	negative regulation of smooth muscle contraction	2/41	13/18986	0.000349584	0.0490856	0.0355602
GO:0051056	regulation of small GTPase mediated signal transduction	regulation of small GTPase mediated signal transduction	5/41	300/18986	0.000447965	0.0490856	0.0355602
GO:0010919	regulation of inositol phosphate biosynthetic process	regulation of inositol phosphate biosynthetic process	2/41	15/18986	0.000469308	0.0490856	0.0355602
GO:0048660	regulation of smooth muscle cell proliferation	regulation of smooth muscle cell proliferation	4/41	174/18986	0.000529676	0.0490856	0.0355602
GO:0051895	negative regulation of focal adhesion assembly	negative regulation of focal adhesion assembly	2/41	16/18986	0.000535618	0.0490856	0.0355602
GO:0150118	negative regulation of cell-substrate junction organization	negative regulation of cell-substrate junction organization	2/41	16/18986	0.000535618	0.0490856	0.0355602
GO:0048659	smooth muscle cell proliferation	smooth muscle cell proliferation	4/41	178/18986	0.000576945	0.049348	0.0357504

## Sheet: ast.m_CD44
ID	Description	ShortDescription	GeneRatio	BgRatio	pvalue	p.adjust	qvalue
GO:0086009	membrane repolarization	membrane repolarization	5/117	58/18986	2.87928e-05	0.0466251	0.038312
GO:0071805	potassium ion transmembrane transport	potassium ion transmembrane transport	8/117	219/18986	6.40213e-05	0.0466251	0.038312
GO:0051017	actin filament bundle assembly	actin filament bundle assembly	7/117	164/18986	7.0601e-05	0.0466251	0.038312
GO:0061572	actin filament bundle organization	actin filament bundle organization	7/117	168/18986	8.21588e-05	0.0466251	0.038312

## Sheet: ast.m_SLC4A4
ID	Description	ShortDescription	GeneRatio	BgRatio	pvalue	p.adjust	qvalue
GO:0015813	L-glutamate transmembrane transport	L-glutamate transmembrane transport	5/109	33/18986	1.18732e-06	0.00209874	0.00159426
GO:0098712	L-glutamate import across plasma membrane	L-glutamate import across plasma membrane	4/109	17/18986	2.30942e-06	0.00209874	0.00159426
GO:0042391	regulation of membrane potential	regulation of membrane potential	13/109	466/18986	2.72564e-06	0.00209874	0.00159426
GO:0051938	L-glutamate import	L-glutamate import	5/109	43/18986	4.60079e-06	0.00265696	0.0020183
GO:0010232	vascular transport	vascular transport	6/109	88/18986	1.15286e-05	0.00443852	0.00337161
GO:0150104	transport across blood-brain barrier	transport across blood-brain barrier	6/109	88/18986	1.15286e-05	0.00443852	0.00337161
GO:0015740	C4-dicarboxylate transport	C4-dicarboxylate transport	4/109	28/18986	1.89241e-05	0.00504137	0.00382956
GO:0021953	central nervous system neuron differentiation	central nervous system neuron differentiation	8/109	203/18986	2.24496e-05	0.00504137	0.00382956
GO:0001654	eye development	eye development	11/109	411/18986	2.45371e-05	0.00504137	0.00382956
GO:0150063	visual system development	visual system development	11/109	415/18986	2.68155e-05	0.00504137	0.00382956
GO:0070778	L-aspartate transmembrane transport	L-aspartate transmembrane transport	3/109	11/18986	2.93709e-05	0.00504137	0.00382956
GO:0002009	morphogenesis of an epithelium	morphogenesis of an epithelium	12/109	500/18986	3.01678e-05	0.00504137	0.00382956
GO:0048880	sensory system development	sensory system development	11/109	422/18986	3.12451e-05	0.00504137	0.00382956
GO:0006835	dicarboxylic acid transport	dicarboxylic acid transport	6/109	106/18986	3.3383e-05	0.00504137	0.00382956
GO:1903825	organic acid transmembrane transport	organic acid transmembrane transport	7/109	159/18986	3.68835e-05	0.00504137	0.00382956
GO:0010996	response to auditory stimulus	response to auditory stimulus	4/109	33/18986	3.69942e-05	0.00504137	0.00382956
GO:0003333	amino acid transmembrane transport	amino acid transmembrane transport	6/109	108/18986	3.7101e-05	0.00504137	0.00382956
GO:0007435	salivary gland morphogenesis	salivary gland morphogenesis	4/109	34/18986	4.1742e-05	0.00535689	0.00406923
GO:0043010	camera-type eye development	camera-type eye development	10/109	362/18986	4.48474e-05	0.00539446	0.00409777
GO:0006865	amino acid transport	amino acid transport	7/109	165/18986	4.67053e-05	0.00539446	0.00409777
GO:0007431	salivary gland development	salivary gland development	4/109	37/18986	5.86634e-05	0.00622227	0.0047266
GO:0015800	acidic amino acid transport	acidic amino acid transport	5/109	73/18986	6.26216e-05	0.00622227	0.0047266
GO:0007411	axon guidance	axon guidance	8/109	236/18986	6.53754e-05	0.00622227	0.0047266
GO:0097191	extrinsic apoptotic signaling pathway	extrinsic apoptotic signaling pathway	8/109	236/18986	6.53754e-05	0.00622227	0.0047266
GO:0097485	neuron projection guidance	neuron projection guidance	8/109	237/18986	6.73406e-05	0.00622227	0.0047266
GO:0015711	organic anion transport	organic anion transport	11/109	462/18986	7.07336e-05	0.00628441	0.0047738
GO:0071277	cellular response to calcium ion	cellular response to calcium ion	5/109	78/18986	8.60362e-05	0.00736087	0.00559151
GO:1902475	L-alpha-amino acid transmembrane transport	L-alpha-amino acid transmembrane transport	5/109	80/18986	9.7086e-05	0.0080096	0.0060843
GO:0051897	positive regulation of phosphatidylinositol 3-kinase/protein kinase B signal transduction	positive regulation of phosphatidylinositol 3-kinase/protein kinase B signal transduction	7/109	192/18986	0.000121092	0.00933354	0.00709001
GO:0007264	small GTPase-mediated signal transduction	small GTPase-mediated signal transduction	11/109	491/18986	0.000121215	0.00933354	0.00709001
GO:0001504	neurotransmitter uptake	neurotransmitter uptake	4/109	46/18986	0.000139305	0.009914	0.00753094
GO:0051592	response to calcium ion	response to calcium ion	6/109	137/18986	0.000139318	0.009914	0.00753094
GO:0030900	forebrain development	forebrain development	10/109	416/18986	0.000141629	0.009914	0.00753094
GO:0048839	inner ear development	inner ear development	7/109	202/18986	0.000165782	0.0112634	0.00855601
GO:0035272	exocrine system development	exocrine system development	4/109	49/18986	0.000178495	0.0112858	0.00857302
GO:0070588	calcium ion transmembrane transport	calcium ion transmembrane transport	9/109	348/18986	0.000179619	0.0112858	0.00857302
GO:0003018	vascular process in circulatory system	vascular process in circulatory system	8/109	276/18986	0.000192768	0.0112858	0.00857302
GO:0051489	regulation of filopodium assembly	regulation of filopodium assembly	4/109	50/18986	0.000193163	0.0112858	0.00857302
GO:0098815	modulation of excitatory postsynaptic potential	modulation of excitatory postsynaptic potential	4/109	50/18986	0.000193163	0.0112858	0.00857302
GO:0015810	aspartate transmembrane transport	aspartate transmembrane transport	3/109	20/18986	0.000195426	0.0112858	0.00857302
GO:0089718	amino acid import across plasma membrane	amino acid import across plasma membrane	4/109	51/18986	0.000208681	0.0113808	0.00864519
GO:0051896	regulation of phosphatidylinositol 3-kinase/protein kinase B signal transduction	regulation of phosphatidylinositol 3-kinase/protein kinase B signal transduction	8/109	280/18986	0.000212557	0.0113808	0.00864519
GO:0046942	carboxylic acid transport	carboxylic acid transport	9/109	357/18986	0.000217158	0.0113808	0.00864519
GO:0021537	telencephalon development	telencephalon development	8/109	281/18986	0.000217756	0.0113808	0.00864519
GO:0015849	organic acid transport	organic acid transport	9/109	358/18986	0.000221705	0.0113808	0.00864519
GO:0060078	regulation of postsynaptic membrane potential	regulation of postsynaptic membrane potential	6/109	151/18986	0.000236566	0.0118797	0.00902416
GO:0006816	calcium ion transport	calcium ion transport	10/109	445/18986	0.000243799	0.0119825	0.00910221
GO:0021675	nerve development	nerve development	5/109	100/18986	0.000277655	0.0126434	0.00960425
GO:1905039	carboxylic acid transmembrane transport	carboxylic acid transmembrane transport	6/109	156/18986	0.000281981	0.0126434	0.00960425
GO:0031290	retinal ganglion cell axon guidance	retinal ganglion cell axon guidance	3/109	23/18986	0.000299814	0.0126434	0.00960425
GO:0015807	L-amino acid transport	L-amino acid transport	5/109	102/18986	0.0003044	0.0126434	0.00960425
GO:2001237	negative regulation of extrinsic apoptotic signaling pathway	negative regulation of extrinsic apoptotic signaling pathway	5/109	102/18986	0.0003044	0.0126434	0.00960425
GO:0007409	axonogenesis	axonogenesis	10/109	459/18986	0.000311896	0.0126434	0.00960425
GO:0051962	positive regulation of nervous system development	positive regulation of nervous system development	8/109	297/18986	0.000316218	0.0126434	0.00960425
GO:0006842	tricarboxylic acid transport	tricarboxylic acid transport	2/109	5/18986	0.000322926	0.0126434	0.00960425
GO:0010739	positive regulation of protein kinase A signaling	positive regulation of protein kinase A signaling	2/109	5/18986	0.000322926	0.0126434	0.00960425
GO:0015746	citrate transport	citrate transport	2/109	5/18986	0.000322926	0.0126434	0.00960425
GO:0070777	D-aspartate transmembrane transport	D-aspartate transmembrane transport	2/109	5/18986	0.000322926	0.0126434	0.00960425
GO:0070779	D-aspartate import across plasma membrane	D-aspartate import across plasma membrane	2/109	5/18986	0.000322926	0.0126434	0.00960425
GO:0051056	regulation of small GTPase mediated signal transduction	regulation of small GTPase mediated signal transduction	8/109	300/18986	0.000338205	0.0130209	0.00989102
GO:0043583	ear development	ear development	7/109	229/18986	0.000356049	0.0134832	0.0102422
GO:0007632	visual behavior	visual behavior	4/109	59/18986	0.000366905	0.0135158	0.010267
GO:2001236	regulation of extrinsic apoptotic signaling pathway	regulation of extrinsic apoptotic signaling pathway	6/109	164/18986	0.000368613	0.0135158	0.010267
GO:0001708	cell fate specification	cell fate specification	5/109	110/18986	0.000431364	0.01533	0.0116451
GO:1901890	positive regulation of cell junction assembly	positive regulation of cell junction assembly	5/109	110/18986	0.000431364	0.01533	0.0116451
GO:0050807	regulation of synapse organization	regulation of synapse organization	8/109	312/18986	0.000439012	0.0153654	0.011672
GO:0021631	optic nerve morphogenesis	optic nerve morphogenesis	2/109	6/18986	0.000482572	0.0158659	0.0120521
GO:0042940	D-amino acid transport	D-amino acid transport	2/109	6/18986	0.000482572	0.0158659	0.0120521
GO:0071420	cellular response to histamine	cellular response to histamine	2/109	6/18986	0.000482572	0.0158659	0.0120521
GO:0140009	L-aspartate import across plasma membrane	L-aspartate import across plasma membrane	2/109	6/18986	0.000482572	0.0158659	0.0120521
GO:0043491	phosphatidylinositol 3-kinase/protein kinase B signal transduction	phosphatidylinositol 3-kinase/protein kinase B signal transduction	8/109	317/18986	0.000487652	0.0158659	0.0120521
GO:0050803	regulation of synapse structure or activity	regulation of synapse structure or activity	8/109	318/18986	0.000497886	0.0159726	0.0121332
GO:0060041	retina development in camera-type eye	retina development in camera-type eye	6/109	174/18986	0.000504762	0.0159726	0.0121332
GO:0021545	cranial nerve development	cranial nerve development	4/109	65/18986	0.000531592	0.0165943	0.0126055
GO:0001822	kidney development	kidney development	8/109	322/18986	0.000540581	0.0166077	0.0126157
GO:0099173	postsynapse organization	postsynapse organization	7/109	246/18986	0.000546401	0.0166077	0.0126157
GO:0060562	epithelial tube morphogenesis	epithelial tube morphogenesis	8/109	331/18986	0.000647555	0.0187323	0.0142296
GO:0071248	cellular response to metal ion	cellular response to metal ion	6/109	183/18986	0.00065818	0.0187323	0.0142296
GO:0072001	renal system development	renal system development	8/109	332/18986	0.000660427	0.0187323	0.0142296
GO:0007442	hindgut morphogenesis	hindgut morphogenesis	2/109	7/18986	0.000673066	0.0187323	0.0142296
GO:0021521	ventral spinal cord interneuron specification	ventral spinal cord interneuron specification	2/109	7/18986	0.000673066	0.0187323	0.0142296
GO:0033029	regulation of neutrophil apoptotic process	regulation of neutrophil apoptotic process	2/109	7/18986	0.000673066	0.0187323	0.0142296
GO:0060573	cell fate specification involved in pattern specification	cell fate specification involved in pattern specification	2/109	7/18986	0.000673066	0.0187323	0.0142296
GO:0046847	filopodium assembly	filopodium assembly	4/109	70/18986	0.000704276	0.0193676	0.0147121
GO:0021602	cranial nerve morphogenesis	cranial nerve morphogenesis	3/109	31/18986	0.000735978	0.0197687	0.0150168
GO:0051491	positive regulation of filopodium assembly	positive regulation of filopodium assembly	3/109	31/18986	0.000735978	0.0197687	0.0150168
GO:0021761	limbic system development	limbic system development	5/109	126/18986	0.000800602	0.0212574	0.0161477
GO:0042698	ovulation cycle	ovulation cycle	4/109	73/18986	0.000825094	0.0215337	0.0163575
GO:0022612	gland morphogenesis	gland morphogenesis	5/109	127/18986	0.000829652	0.0215337	0.0163575
GO:0010038	response to metal ion	response to metal ion	8/109	345/18986	0.000847424	0.0217397	0.016514
GO:0048566	embryonic digestive tract development	embryonic digestive tract development	3/109	33/18986	0.00088591	0.0217397	0.016514
GO:1905475	regulation of protein localization to membrane	regulation of protein localization to membrane	6/109	194/18986	0.000892243	0.0217397	0.016514
GO:0001781	neutrophil apoptotic process	neutrophil apoptotic process	2/109	8/18986	0.000894057	0.0217397	0.016514
GO:0061343	cell adhesion involved in heart morphogenesis	cell adhesion involved in heart morphogenesis	2/109	8/18986	0.000894057	0.0217397	0.016514
GO:0061525	hindgut development	hindgut development	2/109	8/18986	0.000894057	0.0217397	0.016514
GO:2000463	positive regulation of excitatory postsynaptic potential	positive regulation of excitatory postsynaptic potential	3/109	34/18986	0.000967603	0.023283	0.0176863
GO:0051966	regulation of synaptic transmission, glutamatergic	regulation of synaptic transmission, glutamatergic	4/109	77/18986	0.00100801	0.0240052	0.018235
GO:0098810	neurotransmitter reuptake	neurotransmitter reuptake	3/109	35/18986	0.00105392	0.0248423	0.0188709
GO:0048665	neuron fate specification	neuron fate specification	3/109	36/18986	0.00114495	0.0264484	0.0200909
GO:0051968	positive regulation of synaptic transmission, glutamatergic	positive regulation of synaptic transmission, glutamatergic	3/109	36/18986	0.00114495	0.0264484	0.0200909
GO:0007200	phospholipase C-activating G protein-coupled receptor signaling pathway	phospholipase C-activating G protein-coupled receptor signaling pathway	5/109	138/18986	0.00120355	0.0275152	0.0209013
GO:0007611	learning or memory	learning or memory	7/109	282/18986	0.00121496	0.0275152	0.0209013
GO:0001503	ossification	ossification	9/109	456/18986	0.00125751	0.0282024	0.0214232
GO:0006836	neurotransmitter transport	neurotransmitter transport	6/109	209/18986	0.00130919	0.029079	0.0220892
GO:0010738	regulation of protein kinase A signaling	regulation of protein kinase A signaling	2/109	10/18986	0.00142613	0.0296789	0.0225449
GO:0051933	amino acid neurotransmitter reuptake	amino acid neurotransmitter reuptake	2/109	10/18986	0.00142613	0.0296789	0.0225449
GO:0060872	semicircular canal development	semicircular canal development	2/109	10/18986	0.00142613	0.0296789	0.0225449
GO:0061299	retina vasculature morphogenesis in camera-type eye	retina vasculature morphogenesis in camera-type eye	2/109	10/18986	0.00142613	0.0296789	0.0225449
GO:0071314	cellular response to cocaine	cellular response to cocaine	2/109	10/18986	0.00142613	0.0296789	0.0225449
GO:0071600	otic vesicle morphogenesis	otic vesicle morphogenesis	2/109	10/18986	0.00142613	0.0296789	0.0225449
GO:0098917	retrograde trans-synaptic signaling	retrograde trans-synaptic signaling	2/109	10/18986	0.00142613	0.0296789	0.0225449
GO:0071312	cellular response to alkaloid	cellular response to alkaloid	3/109	39/18986	0.00144732	0.029851	0.0226756
GO:0043410	positive regulation of MAPK cascade	positive regulation of MAPK cascade	9/109	472/18986	0.00159449	0.0325954	0.0247603
GO:1990806	ligand-gated ion channel signaling pathway	ligand-gated ion channel signaling pathway	3/109	41/18986	0.00167421	0.0339222	0.0257682
GO:0032957	inositol trisphosphate metabolic process	inositol trisphosphate metabolic process	2/109	11/18986	0.00173652	0.0339222	0.0257682
GO:0034776	response to histamine	response to histamine	2/109	11/18986	0.00173652	0.0339222	0.0257682
GO:0060579	ventral spinal cord interneuron fate commitment	ventral spinal cord interneuron fate commitment	2/109	11/18986	0.00173652	0.0339222	0.0257682
GO:0060581	cell fate commitment involved in pattern specification	cell fate commitment involved in pattern specification	2/109	11/18986	0.00173652	0.0339222	0.0257682
GO:0009612	response to mechanical stimulus	response to mechanical stimulus	6/109	222/18986	0.00177878	0.0339222	0.0257682
GO:0021915	neural tube development	neural tube development	5/109	151/18986	0.00179156	0.0339222	0.0257682
GO:0030534	adult behavior	adult behavior	5/109	151/18986	0.00179156	0.0339222	0.0257682
GO:0098656	monoatomic anion transmembrane transport	monoatomic anion transmembrane transport	5/109	151/18986	0.00179156	0.0339222	0.0257682
GO:0000101	sulfur amino acid transport	sulfur amino acid transport	2/109	12/18986	0.00207602	0.0380604	0.0289117
GO:0031223	auditory behavior	auditory behavior	2/109	12/18986	0.00207602	0.0380604	0.0289117
GO:0048012	hepatocyte growth factor receptor signaling pathway	hepatocyte growth factor receptor signaling pathway	2/109	12/18986	0.00207602	0.0380604	0.0289117
GO:0098976	excitatory chemical synaptic transmission	excitatory chemical synaptic transmission	2/109	12/18986	0.00207602	0.0380604	0.0289117
GO:0021954	central nervous system neuron development	central nervous system neuron development	4/109	94/18986	0.00210845	0.0383505	0.0291321
GO:0051492	regulation of stress fiber assembly	regulation of stress fiber assembly	4/109	95/18986	0.00219152	0.0395501	0.0300433
GO:0007612	learning	learning	5/109	159/18986	0.00224461	0.0401941	0.0305325
GO:2001233	regulation of apoptotic signaling pathway	regulation of apoptotic signaling pathway	8/109	403/18986	0.00226321	0.0402155	0.0305488
GO:0008277	regulation of G protein-coupled receptor signaling pathway	regulation of G protein-coupled receptor signaling pathway	5/109	160/18986	0.00230659	0.0406735	0.0308967
GO:0007501	mesodermal cell fate specification	mesodermal cell fate specification	2/109	13/18986	0.0024443	0.0424537	0.032249
GO:0021514	ventral spinal cord interneuron differentiation	ventral spinal cord interneuron differentiation	2/109	13/18986	0.0024443	0.0424537	0.032249
GO:0016358	dendrite development	dendrite development	6/109	239/18986	0.00257386	0.0443702	0.0337048
GO:0009416	response to light stimulus	response to light stimulus	7/109	326/18986	0.0027592	0.046853	0.0355908
GO:0046578	regulation of Ras protein signal transduction	regulation of Ras protein signal transduction	3/109	49/18986	0.00279901	0.046853	0.0355908
GO:0048546	digestive tract morphogenesis	digestive tract morphogenesis	3/109	49/18986	0.00279901	0.046853	0.0355908
GO:1902041	regulation of extrinsic apoptotic signaling pathway via death domain receptors	regulation of extrinsic apoptotic signaling pathway via death domain receptors	3/109	49/18986	0.00279901	0.046853	0.0355908
GO:0007638	mechanosensory behavior	mechanosensory behavior	2/109	14/18986	0.00284102	0.0468769	0.0356089
GO:0051775	response to redox state	response to redox state	2/109	14/18986	0.00284102	0.0468769	0.0356089
GO:0050890	cognition	cognition	7/109	329/18986	0.00290289	0.0472231	0.0358719
GO:0055074	calcium ion homeostasis	calcium ion homeostasis	7/109	329/18986	0.00290289	0.0472231	0.0358719

## Sheet: ast.m_SERPINE2
ID	Description	ShortDescription	GeneRatio	BgRatio	pvalue	p.adjust	qvalue
GO:0048167	regulation of synaptic plasticity	regulation of synaptic plasticity	10/94	220/18986	1.37644e-07	0.000256292	0.0001998
GO:0035270	endocrine system development	endocrine system development	7/94	138/18986	5.56173e-06	0.00348596	0.00271759
GO:1901888	regulation of cell junction assembly	regulation of cell junction assembly	9/94	268/18986	7.26741e-06	0.00348596	0.00271759
GO:0007416	synapse assembly	synapse assembly	9/94	269/18986	7.48864e-06	0.00348596	0.00271759
GO:0060291	long-term synaptic potentiation	long-term synaptic potentiation	6/94	110/18986	1.77467e-05	0.00660888	0.00515216
GO:0050807	regulation of synapse organization	regulation of synapse organization	9/94	312/18986	2.4362e-05	0.00752453	0.00586598
GO:0050803	regulation of synapse structure or activity	regulation of synapse structure or activity	9/94	318/18986	2.82877e-05	0.00752453	0.00586598
GO:0001952	regulation of cell-matrix adhesion	regulation of cell-matrix adhesion	6/94	125/18986	3.66217e-05	0.00852371	0.00664492
GO:0051962	positive regulation of nervous system development	positive regulation of nervous system development	8/94	297/18986	0.000113354	0.0234518	0.0182825
GO:0048009	insulin-like growth factor receptor signaling pathway	insulin-like growth factor receptor signaling pathway	4/94	53/18986	0.000137028	0.0255145	0.0198906
GO:0023061	signal release	signal release	10/94	493/18986	0.000163504	0.0263685	0.0205564
GO:0001954	positive regulation of cell-matrix adhesion	positive regulation of cell-matrix adhesion	4/94	56/18986	0.000169937	0.0263685	0.0205564
GO:0051963	regulation of synapse assembly	regulation of synapse assembly	6/94	168/18986	0.000187892	0.0269119	0.02098
GO:0050769	positive regulation of neurogenesis	positive regulation of neurogenesis	7/94	247/18986	0.000226663	0.0299974	0.0233854
GO:0050806	positive regulation of synaptic transmission	positive regulation of synaptic transmission	6/94	176/18986	0.000241654	0.0299974	0.0233854
GO:0030325	adrenal gland development	adrenal gland development	3/94	27/18986	0.000315382	0.0307733	0.0239903
GO:0042593	glucose homeostasis	glucose homeostasis	7/94	265/18986	0.000347175	0.0307733	0.0239903
GO:0044342	type B pancreatic cell proliferation	type B pancreatic cell proliferation	3/94	28/18986	0.000351964	0.0307733	0.0239903
GO:0033500	carbohydrate homeostasis	carbohydrate homeostasis	7/94	266/18986	0.000355137	0.0307733	0.0239903
GO:0090032	negative regulation of steroid hormone biosynthetic process	negative regulation of steroid hormone biosynthetic process	2/94	6/18986	0.00035912	0.0307733	0.0239903
GO:2000675	negative regulation of type B pancreatic cell apoptotic process	negative regulation of type B pancreatic cell apoptotic process	2/94	6/18986	0.00035912	0.0307733	0.0239903
GO:0048732	gland development	gland development	9/94	450/18986	0.000390583	0.0307733	0.0239903
GO:1904862	inhibitory synapse assembly	inhibitory synapse assembly	3/94	29/18986	0.000391171	0.0307733	0.0239903
GO:0010975	regulation of neuron projection development	regulation of neuron projection development	9/94	452/18986	0.000403363	0.0307733	0.0239903
GO:0010720	positive regulation of cell development	positive regulation of cell development	9/94	460/18986	0.000457985	0.0307733	0.0239903
GO:0030878	thyroid gland development	thyroid gland development	3/94	31/18986	0.000477767	0.0307733	0.0239903
GO:0060440	trachea formation	trachea formation	2/94	7/18986	0.000501146	0.0307733	0.0239903
GO:0090276	regulation of peptide hormone secretion	regulation of peptide hormone secretion	6/94	204/18986	0.000530952	0.0307733	0.0239903
GO:0009749	response to glucose	response to glucose	6/94	206/18986	0.00055894	0.0307733	0.0239903
GO:0030073	insulin secretion	insulin secretion	6/94	206/18986	0.00055894	0.0307733	0.0239903
GO:0002791	regulation of peptide secretion	regulation of peptide secretion	6/94	207/18986	0.000573358	0.0307733	0.0239903
GO:0090087	regulation of peptide transport	regulation of peptide transport	6/94	207/18986	0.000573358	0.0307733	0.0239903
GO:0060674	placenta blood vessel development	placenta blood vessel development	3/94	33/18986	0.000575772	0.0307733	0.0239903
GO:0099560	synaptic membrane adhesion	synaptic membrane adhesion	3/94	33/18986	0.000575772	0.0307733	0.0239903
GO:0046425	regulation of receptor signaling pathway via JAK-STAT	regulation of receptor signaling pathway via JAK-STAT	4/94	77/18986	0.000578446	0.0307733	0.0239903
GO:0009746	response to hexose	response to hexose	6/94	211/18986	0.000633946	0.0320773	0.0250069
GO:0031016	pancreas development	pancreas development	4/94	79/18986	0.000637412	0.0320773	0.0250069
GO:0022417	protein maturation by protein folding	protein maturation by protein folding	2/94	8/18986	0.00066604	0.0326359	0.0254424
GO:0034284	response to monosaccharide	response to monosaccharide	6/94	218/18986	0.000751821	0.0358946	0.0279828
GO:0010810	regulation of cell-substrate adhesion	regulation of cell-substrate adhesion	6/94	223/18986	0.000845911	0.0377716	0.029446
GO:0038133	ERBB2-ERBB3 signaling pathway	ERBB2-ERBB3 signaling pathway	2/94	9/18986	0.000853576	0.0377716	0.029446
GO:2000674	regulation of type B pancreatic cell apoptotic process	regulation of type B pancreatic cell apoptotic process	2/94	9/18986	0.000853576	0.0377716	0.029446
GO:0001701	in utero embryonic development	in utero embryonic development	8/94	403/18986	0.000872277	0.0377716	0.029446
GO:0099175	regulation of postsynapse organization	regulation of postsynapse organization	5/94	150/18986	0.000898498	0.037914	0.029557
GO:0099068	postsynapse assembly	postsynapse assembly	4/94	87/18986	0.000916289	0.037914	0.029557
GO:0001558	regulation of cell growth	regulation of cell growth	8/94	408/18986	0.000944385	0.038227	0.0298011
GO:0032353	negative regulation of hormone biosynthetic process	negative regulation of hormone biosynthetic process	2/94	10/18986	0.00106353	0.0404142	0.0315061
GO:0038129	ERBB3 signaling pathway	ERBB3 signaling pathway	2/94	10/18986	0.00106353	0.0404142	0.0315061
GO:0097050	type B pancreatic cell apoptotic process	type B pancreatic cell apoptotic process	2/94	10/18986	0.00106353	0.0404142	0.0315061
GO:0046427	positive regulation of receptor signaling pathway via JAK-STAT	positive regulation of receptor signaling pathway via JAK-STAT	3/94	41/18986	0.00109321	0.0407112	0.0317377
GO:0097696	cell surface receptor signaling pathway via STAT	cell surface receptor signaling pathway via STAT	5/94	160/18986	0.00119866	0.0415047	0.0323563
GO:0007160	cell-matrix adhesion	cell-matrix adhesion	6/94	241/18986	0.00126186	0.0415047	0.0323563
GO:0010660	regulation of muscle cell apoptotic process	regulation of muscle cell apoptotic process	4/94	95/18986	0.00127167	0.0415047	0.0323563
GO:0007191	adenylate cyclase-activating dopamine receptor signaling pathway	adenylate cyclase-activating dopamine receptor signaling pathway	2/94	11/18986	0.00129569	0.0415047	0.0323563
GO:0014745	negative regulation of muscle adaptation	negative regulation of muscle adaptation	2/94	11/18986	0.00129569	0.0415047	0.0323563
GO:0060020	Bergmann glial cell differentiation	Bergmann glial cell differentiation	2/94	11/18986	0.00129569	0.0415047	0.0323563
GO:0060439	trachea morphogenesis	trachea morphogenesis	2/94	11/18986	0.00129569	0.0415047	0.0323563
GO:0009743	response to carbohydrate	response to carbohydrate	6/94	243/18986	0.00131629	0.0415047	0.0323563
GO:1904892	regulation of receptor signaling pathway via STAT	regulation of receptor signaling pathway via STAT	4/94	96/18986	0.00132198	0.0415047	0.0323563
GO:0010976	positive regulation of neuron projection development	positive regulation of neuron projection development	5/94	164/18986	0.00133742	0.0415047	0.0323563
GO:0099173	postsynapse organization	postsynapse organization	6/94	246/18986	0.00140129	0.0427738	0.0333456
GO:1990776	response to angiotensin	response to angiotensin	3/94	45/18986	0.00143457	0.0430835	0.0335871
GO:0030072	peptide hormone secretion	peptide hormone secretion	6/94	250/18986	0.00152107	0.0443963	0.0346105
GO:0015015	heparan sulfate proteoglycan biosynthetic process, enzymatic modification	heparan sulfate proteoglycan biosynthetic process, enzymatic modification	2/94	12/18986	0.00154982	0.0443963	0.0346105
GO:0032351	negative regulation of hormone metabolic process	negative regulation of hormone metabolic process	2/94	12/18986	0.00154982	0.0443963	0.0346105
GO:0010657	muscle cell apoptotic process	muscle cell apoptotic process	4/94	101/18986	0.00159458	0.0449864	0.0350705
GO:0060711	labyrinthine layer development	labyrinthine layer development	3/94	47/18986	0.00162763	0.0452336	0.0352632
GO:0043434	response to peptide hormone	response to peptide hormone	8/94	446/18986	0.00166292	0.0455346	0.0354979
GO:0050796	regulation of insulin secretion	regulation of insulin secretion	5/94	173/18986	0.00169267	0.0456774	0.0356092
GO:1904894	positive regulation of receptor signaling pathway via STAT	positive regulation of receptor signaling pathway via STAT	3/94	48/18986	0.00172996	0.045876	0.035764
GO:0002790	peptide secretion	peptide secretion	6/94	257/18986	0.0017493	0.045876	0.035764
GO:0043568	positive regulation of insulin-like growth factor receptor signaling pathway	positive regulation of insulin-like growth factor receptor signaling pathway	2/94	13/18986	0.0018257	0.0472147	0.0368077
GO:0046883	regulation of hormone secretion	regulation of hormone secretion	6/94	261/18986	0.0018909	0.0482309	0.0375998

## Sheet: ast.m_CHI3L1
ID	Description	ShortDescription	GeneRatio	BgRatio	pvalue	p.adjust	qvalue
GO:0032496	response to lipopolysaccharide	response to lipopolysaccharide	6/21	354/18986	1.72502e-06	0.00108532	0.000675194
GO:0002237	response to molecule of bacterial origin	response to molecule of bacterial origin	6/21	375/18986	2.40854e-06	0.00108532	0.000675194
GO:0071356	cellular response to tumor necrosis factor	cellular response to tumor necrosis factor	5/21	221/18986	3.57014e-06	0.00108532	0.000675194
GO:0034612	response to tumor necrosis factor	response to tumor necrosis factor	5/21	243/18986	5.67291e-06	0.00129342	0.000804658
GO:0014823	response to activity	response to activity	3/21	82/18986	9.76351e-05	0.015694	0.00976346
GO:0071222	cellular response to lipopolysaccharide	cellular response to lipopolysaccharide	4/21	228/18986	0.00010325	0.015694	0.00976346
GO:0071219	cellular response to molecule of bacterial origin	cellular response to molecule of bacterial origin	4/21	242/18986	0.00012993	0.016928	0.0105312
GO:0071216	cellular response to biotic stimulus	cellular response to biotic stimulus	4/21	269/18986	0.000195036	0.0179668	0.0111774
GO:1905288	vascular associated smooth muscle cell apoptotic process	vascular associated smooth muscle cell apoptotic process	2/21	19/18986	0.000197004	0.0179668	0.0111774
GO:1905459	regulation of vascular associated smooth muscle cell apoptotic process	regulation of vascular associated smooth muscle cell apoptotic process	2/21	19/18986	0.000197004	0.0179668	0.0111774
GO:0055093	response to hyperoxia	response to hyperoxia	2/21	20/18986	0.000218748	0.0181362	0.0112828
GO:0070555	response to interleukin-1	response to interleukin-1	3/21	116/18986	0.000272759	0.0207297	0.0128962
GO:0036296	response to increased oxygen levels	response to increased oxygen levels	2/21	27/18986	0.000402225	0.0281988	0.0175429
GO:0032740	positive regulation of interleukin-17 production	positive regulation of interleukin-17 production	2/21	28/18986	0.000432877	0.0281988	0.0175429
GO:0070935	3'-UTR-mediated mRNA stabilization	3'-UTR-mediated mRNA stabilization	2/21	29/18986	0.000464632	0.0282496	0.0175745
GO:0000289	nuclear-transcribed mRNA poly(A) tail shortening	nuclear-transcribed mRNA poly(A) tail shortening	2/21	32/18986	0.000566495	0.0309598	0.0192605
GO:0070482	response to oxygen levels	response to oxygen levels	4/21	358/18986	0.000577102	0.0309598	0.0192605
GO:0034391	regulation of smooth muscle cell apoptotic process	regulation of smooth muscle cell apoptotic process	2/21	38/18986	0.000799711	0.0404072	0.0251379
GO:0034390	smooth muscle cell apoptotic process	smooth muscle cell apoptotic process	2/21	39/18986	0.000842378	0.0404072	0.0251379
GO:0035886	vascular associated smooth muscle cell differentiation	vascular associated smooth muscle cell differentiation	2/21	40/18986	0.000886122	0.0404072	0.0251379

## Sheet: ast.m_GJA1
ID	Description	ShortDescription	GeneRatio	BgRatio	pvalue	p.adjust	qvalue
GO:0010273	detoxification of copper ion	detoxification of copper ion	5/56	16/18986	7.92246e-10	8.03682e-07	5.04473e-07
GO:1990169	stress response to copper ion	stress response to copper ion	5/56	16/18986	7.92246e-10	8.03682e-07	5.04473e-07
GO:0046688	response to copper ion	response to copper ion	6/56	37/18986	1.08264e-09	8.03682e-07	5.04473e-07
GO:0097501	stress response to metal ion	stress response to metal ion	5/56	21/18986	3.64968e-09	2.03196e-06	1.27547e-06
GO:0061687	detoxification of inorganic compound	detoxification of inorganic compound	5/56	23/18986	6.0081e-09	2.67601e-06	1.67974e-06
GO:0071294	cellular response to zinc ion	cellular response to zinc ion	5/56	24/18986	7.57219e-09	2.81054e-06	1.76419e-06
GO:0071280	cellular response to copper ion	cellular response to copper ion	5/56	25/18986	9.44405e-09	3.00456e-06	1.88597e-06
GO:0071276	cellular response to cadmium ion	cellular response to cadmium ion	5/56	27/18986	1.42859e-08	3.97683e-06	2.49627e-06
GO:0006882	intracellular zinc ion homeostasis	intracellular zinc ion homeostasis	5/56	37/18986	7.54268e-08	1.8664e-05	1.17154e-05
GO:0048708	astrocyte differentiation	astrocyte differentiation	6/56	90/18986	2.57214e-07	5.72815e-05	3.59558e-05
GO:0046686	response to cadmium ion	response to cadmium ion	5/56	51/18986	3.93929e-07	7.97526e-05	5.0061e-05
GO:0010043	response to zinc ion	response to zinc ion	5/56	52/18986	4.34861e-07	8.07029e-05	5.06575e-05
GO:0048568	embryonic organ development	embryonic organ development	10/56	458/18986	7.97805e-07	0.00013667	8.57883e-05
GO:0071248	cellular response to metal ion	cellular response to metal ion	7/56	183/18986	1.07271e-06	0.000170637	0.00010711
GO:0072282	metanephric nephron tubule morphogenesis	metanephric nephron tubule morphogenesis	3/56	8/18986	1.34694e-06	0.000199976	0.000125526
GO:0021537	telencephalon development	telencephalon development	8/56	281/18986	1.59988e-06	0.000213444	0.00013398
GO:0072009	nephron epithelium development	nephron epithelium development	6/56	123/18986	1.62935e-06	0.000213444	0.00013398
GO:0048710	regulation of astrocyte differentiation	regulation of astrocyte differentiation	4/56	33/18986	2.60583e-06	0.000322399	0.000202371
GO:0072173	metanephric tubule morphogenesis	metanephric tubule morphogenesis	3/56	10/18986	2.87424e-06	0.000336891	0.000211468
GO:0072078	nephron tubule morphogenesis	nephron tubule morphogenesis	5/56	78/18986	3.33258e-06	0.000371083	0.00023293
GO:1905332	positive regulation of morphogenesis of an epithelium	positive regulation of morphogenesis of an epithelium	4/56	36/18986	3.72656e-06	0.000382435	0.000240056
GO:0072088	nephron epithelium morphogenesis	nephron epithelium morphogenesis	5/56	80/18986	3.77799e-06	0.000382435	0.000240056
GO:0061333	renal tubule morphogenesis	renal tubule morphogenesis	5/56	82/18986	4.26885e-06	0.000396114	0.000248642
GO:0072028	nephron morphogenesis	nephron morphogenesis	5/56	82/18986	4.26885e-06	0.000396114	0.000248642
GO:0072073	kidney epithelium development	kidney epithelium development	6/56	153/18986	5.78046e-06	0.000514924	0.000323219
GO:0010038	response to metal ion	response to metal ion	8/56	345/18986	7.28224e-06	0.000616494	0.000386975
GO:0072006	nephron development	nephron development	6/56	160/18986	7.47433e-06	0.000616494	0.000386975
GO:0048715	negative regulation of oligodendrocyte differentiation	negative regulation of oligodendrocyte differentiation	3/56	14/18986	8.6458e-06	0.00068765	0.00043164
GO:0042063	gliogenesis	gliogenesis	8/56	355/18986	8.9684e-06	0.000688711	0.000432306
GO:0098754	detoxification	detoxification	6/56	167/18986	9.55055e-06	0.000708969	0.000445022
GO:0060993	kidney morphogenesis	kidney morphogenesis	5/56	99/18986	1.07723e-05	0.000773867	0.000485759
GO:0001649	osteoblast differentiation	osteoblast differentiation	7/56	262/18986	1.14559e-05	0.000797257	0.000500441
GO:0072080	nephron tubule development	nephron tubule development	5/56	101/18986	1.18766e-05	0.000801489	0.000503097
GO:0010001	glial cell differentiation	glial cell differentiation	7/56	267/18986	1.29491e-05	0.000848165	0.000532396
GO:0009636	response to toxic substance	response to toxic substance	7/56	270/18986	1.392e-05	0.00088571	0.000555963
GO:0061326	renal tubule development	renal tubule development	5/56	105/18986	1.43493e-05	0.000887666	0.000557191
GO:0003007	heart morphogenesis	heart morphogenesis	7/56	274/18986	1.53077e-05	0.00092136	0.00057834
GO:0048709	oligodendrocyte differentiation	oligodendrocyte differentiation	5/56	110/18986	1.79857e-05	0.00105405	0.000661633
GO:0016264	gap junction assembly	gap junction assembly	3/56	18/18986	1.92202e-05	0.00107008	0.000671694
GO:0090190	positive regulation of branching involved in ureteric bud morphogenesis	positive regulation of branching involved in ureteric bud morphogenesis	3/56	18/18986	1.92202e-05	0.00107008	0.000671694
GO:0030857	negative regulation of epithelial cell differentiation	negative regulation of epithelial cell differentiation	4/56	56/18986	2.22407e-05	0.00118594	0.000744418
GO:0045664	regulation of neuron differentiation	regulation of neuron differentiation	6/56	194/18986	2.23662e-05	0.00118594	0.000744418
GO:0060716	labyrinthine layer blood vessel development	labyrinthine layer blood vessel development	3/56	20/18986	2.67395e-05	0.00138486	0.00086928
GO:0030900	forebrain development	forebrain development	8/56	416/18986	2.81012e-05	0.0014223	0.000892784
GO:0090189	regulation of branching involved in ureteric bud morphogenesis	regulation of branching involved in ureteric bud morphogenesis	3/56	21/18986	3.11309e-05	0.00154063	0.00096706
GO:0072234	metanephric nephron tubule development	metanephric nephron tubule development	3/56	22/18986	3.5971e-05	0.00174146	0.00109312
GO:1905330	regulation of morphogenesis of an epithelium	regulation of morphogenesis of an epithelium	4/56	65/18986	4.01977e-05	0.00190469	0.00119558
GO:0001822	kidney development	kidney development	7/56	322/18986	4.2996e-05	0.00199483	0.00125216
GO:0002064	epithelial cell development	epithelial cell development	6/56	219/18986	4.41392e-05	0.00200608	0.00125922
GO:0007263	nitric oxide mediated signal transduction	nitric oxide mediated signal transduction	3/56	24/18986	4.70787e-05	0.00201624	0.0012656
GO:0072170	metanephric tubule development	metanephric tubule development	3/56	24/18986	4.70787e-05	0.00201624	0.0012656
GO:0072273	metanephric nephron morphogenesis	metanephric nephron morphogenesis	3/56	24/18986	4.70787e-05	0.00201624	0.0012656
GO:0060675	ureteric bud morphogenesis	ureteric bud morphogenesis	4/56	68/18986	4.8036e-05	0.00201842	0.00126697
GO:0072171	mesonephric tubule morphogenesis	mesonephric tubule morphogenesis	4/56	69/18986	5.08807e-05	0.00209836	0.00131714
GO:0072001	renal system development	renal system development	7/56	332/18986	5.21701e-05	0.00211241	0.00132597
GO:0072243	metanephric nephron epithelium development	metanephric nephron epithelium development	3/56	25/18986	5.33867e-05	0.00212308	0.00133266
GO:0045926	negative regulation of growth	negative regulation of growth	6/56	232/18986	6.08178e-05	0.00237616	0.00149152
GO:0045665	negative regulation of neuron differentiation	negative regulation of neuron differentiation	4/56	73/18986	6.35022e-05	0.00243827	0.00153051
GO:0022010	central nervous system myelination	central nervous system myelination	3/56	27/18986	6.76106e-05	0.00250948	0.00157521
GO:0032291	axon ensheathment in central nervous system	axon ensheathment in central nervous system	3/56	27/18986	6.76106e-05	0.00250948	0.00157521
GO:0045598	regulation of fat cell differentiation	regulation of fat cell differentiation	5/56	147/18986	7.22447e-05	0.00262945	0.00165051
GO:1902893	regulation of miRNA transcription	regulation of miRNA transcription	4/56	76/18986	7.43632e-05	0.00262945	0.00165051
GO:0045686	negative regulation of glial cell differentiation	negative regulation of glial cell differentiation	3/56	28/18986	7.55657e-05	0.00262945	0.00165051
GO:0072207	metanephric epithelium development	metanephric epithelium development	3/56	28/18986	7.55657e-05	0.00262945	0.00165051
GO:0061614	miRNA transcription	miRNA transcription	4/56	77/18986	7.82666e-05	0.00263939	0.00165676
GO:0050673	epithelial cell proliferation	epithelial cell proliferation	8/56	482/18986	7.93288e-05	0.00263939	0.00165676
GO:0061009	common bile duct development	common bile duct development	2/56	5/18986	8.49638e-05	0.00263939	0.00165676
GO:0072049	comma-shaped body morphogenesis	comma-shaped body morphogenesis	2/56	5/18986	8.49638e-05	0.00263939	0.00165676
GO:0090261	positive regulation of inclusion body assembly	positive regulation of inclusion body assembly	2/56	5/18986	8.49638e-05	0.00263939	0.00165676
GO:1905908	positive regulation of amyloid fibril formation	positive regulation of amyloid fibril formation	2/56	5/18986	8.49638e-05	0.00263939	0.00165676
GO:2000977	regulation of forebrain neuron differentiation	regulation of forebrain neuron differentiation	2/56	5/18986	8.49638e-05	0.00263939	0.00165676
GO:0002573	myeloid leukocyte differentiation	myeloid leukocyte differentiation	6/56	247/18986	8.59617e-05	0.00263939	0.00165676
GO:0051145	smooth muscle cell differentiation	smooth muscle cell differentiation	4/56	79/18986	8.65181e-05	0.00263939	0.00165676
GO:0043010	camera-type eye development	camera-type eye development	7/56	362/18986	8.978e-05	0.00267644	0.00168001
GO:0045685	regulation of glial cell differentiation	regulation of glial cell differentiation	4/56	80/18986	9.08728e-05	0.00267644	0.00168001
GO:0051090	regulation of DNA-binding transcription factor activity	regulation of DNA-binding transcription factor activity	7/56	363/18986	9.1338e-05	0.00267644	0.00168001
GO:0002009	morphogenesis of an epithelium	morphogenesis of an epithelium	8/56	500/18986	0.00010233	0.00290455	0.0018232
GO:0003338	metanephros morphogenesis	metanephros morphogenesis	3/56	31/18986	0.000103035	0.00290455	0.0018232
GO:0034250	positive regulation of amide metabolic process	positive regulation of amide metabolic process	3/56	31/18986	0.000103035	0.00290455	0.0018232
GO:0010644	cell communication by electrical coupling	cell communication by electrical coupling	3/56	32/18986	0.000113457	0.00315835	0.00198251
GO:0050878	regulation of body fluid levels	regulation of body fluid levels	7/56	381/18986	0.000123383	0.00338238	0.00212313
GO:0060674	placenta blood vessel development	placenta blood vessel development	3/56	33/18986	0.000124542	0.00338238	0.00212313
GO:0001894	tissue homeostasis	tissue homeostasis	6/56	270/18986	0.000139969	0.00371084	0.00232931
GO:0060249	anatomical structure homeostasis	anatomical structure homeostasis	6/56	270/18986	0.000139969	0.00371084	0.00232931
GO:1990845	adaptive thermogenesis	adaptive thermogenesis	5/56	170/18986	0.000143293	0.00375426	0.00235656
GO:0090183	regulation of kidney development	regulation of kidney development	3/56	35/18986	0.000148777	0.00385263	0.00241831
GO:0006898	receptor-mediated endocytosis	receptor-mediated endocytosis	6/56	275/18986	0.000154663	0.00390328	0.0024501
GO:0001656	metanephros development	metanephros development	4/56	92/18986	0.000156389	0.00390328	0.0024501
GO:2000628	regulation of miRNA metabolic process	regulation of miRNA metabolic process	4/56	92/18986	0.000156389	0.00390328	0.0024501
GO:0003018	vascular process in circulatory system	vascular process in circulatory system	6/56	276/18986	0.000157744	0.00390328	0.0024501
GO:0019934	cGMP-mediated signaling	cGMP-mediated signaling	3/56	36/18986	0.000161963	0.00396365	0.002488
GO:0010721	negative regulation of cell development	negative regulation of cell development	6/56	281/18986	0.000173884	0.00412339	0.00258827
GO:0003161	cardiac conduction system development	cardiac conduction system development	3/56	37/18986	0.000175886	0.00412339	0.00258827
GO:0021861	forebrain radial glial cell differentiation	forebrain radial glial cell differentiation	2/56	7/18986	0.000177748	0.00412339	0.00258827
GO:0072050	S-shaped body morphogenesis	S-shaped body morphogenesis	2/56	7/18986	0.000177748	0.00412339	0.00258827
GO:0097402	neuroblast migration	neuroblast migration	2/56	7/18986	0.000177748	0.00412339	0.00258827
GO:0050678	regulation of epithelial cell proliferation	regulation of epithelial cell proliferation	7/56	406/18986	0.000182529	0.00419063	0.00263047
GO:0001654	eye development	eye development	7/56	411/18986	0.00019674	0.00447082	0.00280635
GO:0035633	maintenance of blood-brain barrier	maintenance of blood-brain barrier	3/56	39/18986	0.000206013	0.00463426	0.00290894
GO:0150063	visual system development	visual system development	7/56	415/18986	0.000208744	0.00464873	0.00291802
GO:0001659	temperature homeostasis	temperature homeostasis	5/56	185/18986	0.000212519	0.00468595	0.00294138
GO:0001657	ureteric bud development	ureteric bud development	4/56	100/18986	0.00021567	0.0047088	0.00295573
GO:0072163	mesonephric epithelium development	mesonephric epithelium development	4/56	101/18986	0.000224074	0.0047982	0.00301184
GO:0072164	mesonephric tubule development	mesonephric tubule development	4/56	101/18986	0.000224074	0.0047982	0.00301184
GO:0048880	sensory system development	sensory system development	7/56	422/18986	0.000231174	0.0048447	0.00304104
GO:1902732	positive regulation of chondrocyte proliferation	positive regulation of chondrocyte proliferation	2/56	8/18986	0.000236549	0.0048447	0.00304104
GO:1905920	positive regulation of CoA-transferase activity	positive regulation of CoA-transferase activity	2/56	8/18986	0.000236549	0.0048447	0.00304104
GO:2000973	regulation of pro-B cell differentiation	regulation of pro-B cell differentiation	2/56	8/18986	0.000236549	0.0048447	0.00304104
GO:0030513	positive regulation of BMP signaling pathway	positive regulation of BMP signaling pathway	3/56	41/18986	0.000239298	0.0048447	0.00304104
GO:0072210	metanephric nephron development	metanephric nephron development	3/56	41/18986	0.000239298	0.0048447	0.00304104
GO:1901532	regulation of hematopoietic progenitor cell differentiation	regulation of hematopoietic progenitor cell differentiation	3/56	42/18986	0.000257168	0.00515958	0.00323869
GO:0001823	mesonephros development	mesonephros development	4/56	105/18986	0.000260062	0.00517105	0.00324588
GO:1900744	regulation of p38MAPK cascade	regulation of p38MAPK cascade	3/56	44/18986	0.000295448	0.00582268	0.00365491
GO:0045607	regulation of inner ear auditory receptor cell differentiation	regulation of inner ear auditory receptor cell differentiation	2/56	9/18986	0.000303558	0.0058278	0.00365813
GO:0045631	regulation of mechanoreceptor differentiation	regulation of mechanoreceptor differentiation	2/56	9/18986	0.000303558	0.0058278	0.00365813
GO:2000980	regulation of inner ear receptor cell differentiation	regulation of inner ear receptor cell differentiation	2/56	9/18986	0.000303558	0.0058278	0.00365813
GO:0010586	miRNA metabolic process	miRNA metabolic process	4/56	110/18986	0.000310673	0.00591341	0.00371187
GO:0014014	negative regulation of gliogenesis	negative regulation of gliogenesis	3/56	45/18986	0.000315891	0.00596178	0.00374223
GO:0014013	regulation of gliogenesis	regulation of gliogenesis	4/56	112/18986	0.000332768	0.00620662	0.00389592
GO:0048483	autonomic nervous system development	autonomic nervous system development	3/56	46/18986	0.000337226	0.00620662	0.00389592
GO:0048713	regulation of oligodendrocyte differentiation	regulation of oligodendrocyte differentiation	3/56	46/18986	0.000337226	0.00620662	0.00389592
GO:0070371	ERK1 and ERK2 cascade	ERK1 and ERK2 cascade	6/56	319/18986	0.000343805	0.00627585	0.00393937
GO:0010975	regulation of neuron projection development	regulation of neuron projection development	7/56	452/18986	0.000350446	0.00634507	0.00398282
GO:0055078	sodium ion homeostasis	sodium ion homeostasis	3/56	47/18986	0.000359467	0.00640427	0.00401998
GO:0060711	labyrinthine layer development	labyrinthine layer development	3/56	47/18986	0.000359467	0.00640427	0.00401998
GO:0001503	ossification	ossification	7/56	456/18986	0.000369526	0.00648176	0.00406862
GO:0038060	nitric oxide-cGMP-mediated signaling	nitric oxide-cGMP-mediated signaling	2/56	10/18986	0.000378729	0.00648176	0.00406862
GO:1902965	regulation of protein localization to early endosome	regulation of protein localization to early endosome	2/56	10/18986	0.000378729	0.00648176	0.00406862
GO:1902966	positive regulation of protein localization to early endosome	positive regulation of protein localization to early endosome	2/56	10/18986	0.000378729	0.00648176	0.00406862
GO:1905918	regulation of CoA-transferase activity	regulation of CoA-transferase activity	2/56	10/18986	0.000378729	0.00648176	0.00406862
GO:0048469	cell maturation	cell maturation	5/56	210/18986	0.00038128	0.00648176	0.00406862
GO:0061028	establishment of endothelial barrier	establishment of endothelial barrier	3/56	49/18986	0.000406737	0.00686215	0.00430739
GO:0060562	epithelial tube morphogenesis	epithelial tube morphogenesis	6/56	331/18986	0.000418336	0.00700477	0.00439692
GO:0014003	oligodendrocyte development	oligodendrocyte development	3/56	50/18986	0.000431797	0.00712305	0.00447116
GO:0045747	positive regulation of Notch signaling pathway	positive regulation of Notch signaling pathway	3/56	50/18986	0.000431797	0.00712305	0.00447116
GO:0045216	cell-cell junction organization	cell-cell junction organization	5/56	218/18986	0.000452324	0.007386	0.00463622
GO:0006935	chemotaxis	chemotaxis	7/56	472/18986	0.00045437	0.007386	0.00463622
GO:0042311	vasodilation	vasodilation	3/56	51/18986	0.000457828	0.00738828	0.00463765
GO:0042330	taxis	taxis	7/56	474/18986	0.00046599	0.0074659	0.00468637
GO:0060688	regulation of morphogenesis of a branching structure	regulation of morphogenesis of a branching structure	3/56	52/18986	0.000484846	0.00771251	0.00484117
GO:0003231	cardiac ventricle development	cardiac ventricle development	4/56	128/18986	0.000551977	0.00844077	0.00529829
GO:0002328	pro-B cell differentiation	pro-B cell differentiation	2/56	12/18986	0.000553369	0.00844077	0.00529829
GO:0017038	protein import	protein import	2/56	12/18986	0.000553369	0.00844077	0.00529829
GO:0035812	renal sodium excretion	renal sodium excretion	2/56	12/18986	0.000553369	0.00844077	0.00529829
GO:0097084	vascular associated smooth muscle cell development	vascular associated smooth muscle cell development	2/56	12/18986	0.000553369	0.00844077	0.00529829
GO:1905456	regulation of lymphoid progenitor cell differentiation	regulation of lymphoid progenitor cell differentiation	2/56	12/18986	0.000553369	0.00844077	0.00529829
GO:0003206	cardiac chamber morphogenesis	cardiac chamber morphogenesis	4/56	129/18986	0.0005684	0.00861107	0.00540519
GO:0010977	negative regulation of neuron projection development	negative regulation of neuron projection development	4/56	132/18986	0.000619753	0.00932561	0.00585371
GO:0021781	glial cell fate commitment	glial cell fate commitment	2/56	13/18986	0.000652743	0.00962688	0.00604282
GO:0048711	positive regulation of astrocyte differentiation	positive regulation of astrocyte differentiation	2/56	13/18986	0.000652743	0.00962688	0.00604282
GO:1905668	positive regulation of protein localization to endosome	positive regulation of protein localization to endosome	2/56	13/18986	0.000652743	0.00962688	0.00604282
GO:0021782	glial cell development	glial cell development	4/56	136/18986	0.00069324	0.0100905	0.00633383
GO:0030879	mammary gland development	mammary gland development	4/56	136/18986	0.00069324	0.0100905	0.00633383
GO:0048565	digestive tract development	digestive tract development	4/56	137/18986	0.000712535	0.010304	0.00646785
GO:0038066	p38MAPK cascade	p38MAPK cascade	3/56	60/18986	0.000738324	0.0105138	0.00659956
GO:0070542	response to fatty acid	response to fatty acid	3/56	60/18986	0.000738324	0.0105138	0.00659956
GO:0045605	negative regulation of epidermal cell differentiation	negative regulation of epidermal cell differentiation	2/56	14/18986	0.000760093	0.0105138	0.00659956
GO:0045683	negative regulation of epidermis development	negative regulation of epidermis development	2/56	14/18986	0.000760093	0.0105138	0.00659956
GO:0060019	radial glial cell differentiation	radial glial cell differentiation	2/56	14/18986	0.000760093	0.0105138	0.00659956
GO:1905666	regulation of protein localization to endosome	regulation of protein localization to endosome	2/56	14/18986	0.000760093	0.0105138	0.00659956
GO:1905907	negative regulation of amyloid fibril formation	negative regulation of amyloid fibril formation	2/56	14/18986	0.000760093	0.0105138	0.00659956
GO:0001658	branching involved in ureteric bud morphogenesis	branching involved in ureteric bud morphogenesis	3/56	61/18986	0.000774896	0.0106524	0.00668657
GO:0031623	receptor internalization	receptor internalization	4/56	141/18986	0.000793532	0.0108417	0.00680536
GO:0003179	heart valve morphogenesis	heart valve morphogenesis	3/56	62/18986	0.000812603	0.0110346	0.00692642
GO:0045444	fat cell differentiation	fat cell differentiation	5/56	251/18986	0.000855536	0.0115471	0.00724817
GO:0033002	muscle cell proliferation	muscle cell proliferation	5/56	252/18986	0.000870911	0.0116039	0.00728379
GO:1901203	positive regulation of extracellular matrix assembly	positive regulation of extracellular matrix assembly	2/56	15/18986	0.000875371	0.0116039	0.00728379
GO:1901533	negative regulation of hematopoietic progenitor cell differentiation	negative regulation of hematopoietic progenitor cell differentiation	2/56	15/18986	0.000875371	0.0116039	0.00728379
GO:0055123	digestive system development	digestive system development	4/56	148/18986	0.000950609	0.0125267	0.00786303
GO:0001885	endothelial cell development	endothelial cell development	3/56	66/18986	0.000975042	0.0127731	0.00801769
GO:0034374	low-density lipoprotein particle remodeling	low-density lipoprotein particle remodeling	2/56	16/18986	0.000998532	0.0128539	0.00806845
GO:0048712	negative regulation of astrocyte differentiation	negative regulation of astrocyte differentiation	2/56	16/18986	0.000998532	0.0128539	0.00806845
GO:1902946	protein localization to early endosome	protein localization to early endosome	2/56	16/18986	0.000998532	0.0128539	0.00806845
GO:0120161	regulation of cold-induced thermogenesis	regulation of cold-induced thermogenesis	4/56	151/18986	0.00102419	0.0131085	0.00822824
GO:0106106	cold-induced thermogenesis	cold-induced thermogenesis	4/56	153/18986	0.00107542	0.0136825	0.00858853
GO:0141091	transforming growth factor beta receptor superfamily signaling pathway	transforming growth factor beta receptor superfamily signaling pathway	6/56	397/18986	0.00108133	0.0136825	0.00858853
GO:0035296	regulation of tube diameter	regulation of tube diameter	4/56	154/18986	0.0011017	0.0137836	0.00865199
GO:0097746	blood vessel diameter maintenance	blood vessel diameter maintenance	4/56	154/18986	0.0011017	0.0137836	0.00865199
GO:0035150	regulation of tube size	regulation of tube size	4/56	155/18986	0.00112842	0.0138976	0.00872355
GO:0021783	preganglionic parasympathetic fiber development	preganglionic parasympathetic fiber development	2/56	17/18986	0.00112953	0.0138976	0.00872355
GO:0043117	positive regulation of vascular permeability	positive regulation of vascular permeability	2/56	17/18986	0.00112953	0.0138976	0.00872355
GO:0045667	regulation of osteoblast differentiation	regulation of osteoblast differentiation	4/56	156/18986	0.0011556	0.0141402	0.00887585
GO:0043433	negative regulation of DNA-binding transcription factor activity	negative regulation of DNA-binding transcription factor activity	4/56	158/18986	0.00121133	0.0147411	0.00925304
GO:0007043	cell-cell junction assembly	cell-cell junction assembly	4/56	159/18986	0.00123988	0.0150066	0.00941972
GO:0048762	mesenchymal cell differentiation	mesenchymal cell differentiation	5/56	274/18986	0.00126427	0.0150242	0.00943072
GO:0090083	regulation of inclusion body assembly	regulation of inclusion body assembly	2/56	18/18986	0.00126832	0.0150242	0.00943072
GO:1901163	regulation of trophoblast cell migration	regulation of trophoblast cell migration	2/56	18/18986	0.00126832	0.0150242	0.00943072
GO:1905906	regulation of amyloid fibril formation	regulation of amyloid fibril formation	2/56	18/18986	0.00126832	0.0150242	0.00943072
GO:0071695	anatomical structure maturation	anatomical structure maturation	5/56	276/18986	0.00130562	0.0153842	0.00965669
GO:0003281	ventricular septum development	ventricular septum development	3/56	74/18986	0.00135844	0.0157544	0.00988907
GO:0060411	cardiac septum morphogenesis	cardiac septum morphogenesis	3/56	74/18986	0.00135844	0.0157544	0.00988907
GO:1903053	regulation of extracellular matrix organization	regulation of extracellular matrix organization	3/56	74/18986	0.00135844	0.0157544	0.00988907
GO:0003170	heart valve development	heart valve development	3/56	75/18986	0.0014121	0.0157544	0.00988907
GO:0030903	notochord development	notochord development	2/56	19/18986	0.00141485	0.0157544	0.00988907
GO:0048486	parasympathetic nervous system development	parasympathetic nervous system development	2/56	19/18986	0.00141485	0.0157544	0.00988907
GO:0060749	mammary gland alveolus development	mammary gland alveolus development	2/56	19/18986	0.00141485	0.0157544	0.00988907
GO:0061323	cell proliferation involved in heart morphogenesis	cell proliferation involved in heart morphogenesis	2/56	19/18986	0.00141485	0.0157544	0.00988907
GO:0061377	mammary gland lobule development	mammary gland lobule development	2/56	19/18986	0.00141485	0.0157544	0.00988907
GO:0061450	trophoblast cell migration	trophoblast cell migration	2/56	19/18986	0.00141485	0.0157544	0.00988907
GO:2000136	regulation of cell proliferation involved in heart morphogenesis	regulation of cell proliferation involved in heart morphogenesis	2/56	19/18986	0.00141485	0.0157544	0.00988907
GO:0007178	cell surface receptor protein serine/threonine kinase signaling pathway	cell surface receptor protein serine/threonine kinase signaling pathway	6/56	425/18986	0.00153189	0.016881	0.0105962
GO:0043542	endothelial cell migration	endothelial cell migration	5/56	287/18986	0.00155115	0.016881	0.0105962
GO:0043116	negative regulation of vascular permeability	negative regulation of vascular permeability	2/56	20/18986	0.00156909	0.016881	0.0105962
GO:0043691	reverse cholesterol transport	reverse cholesterol transport	2/56	20/18986	0.00156909	0.016881	0.0105962
GO:0072079	nephron tubule formation	nephron tubule formation	2/56	20/18986	0.00156909	0.016881	0.0105962
GO:0097254	renal tubular secretion	renal tubular secretion	2/56	20/18986	0.00156909	0.016881	0.0105962
GO:1900221	regulation of amyloid-beta clearance	regulation of amyloid-beta clearance	2/56	20/18986	0.00156909	0.016881	0.0105962
GO:0061448	connective tissue development	connective tissue development	5/56	290/18986	0.00162365	0.017384	0.010912
GO:0003205	cardiac chamber development	cardiac chamber development	4/56	172/18986	0.00165532	0.0175542	0.0110189
GO:0030856	regulation of epithelial cell differentiation	regulation of epithelial cell differentiation	4/56	172/18986	0.00165532	0.0175542	0.0110189
GO:0043254	regulation of protein-containing complex assembly	regulation of protein-containing complex assembly	6/56	433/18986	0.00168375	0.0177711	0.011155
GO:0014032	neural crest cell development	neural crest cell development	3/56	80/18986	0.00170037	0.017778	0.0111593
GO:0140962	multicellular organismal-level chemical homeostasis	multicellular organismal-level chemical homeostasis	3/56	80/18986	0.00170037	0.017778	0.0111593
GO:0048660	regulation of smooth muscle cell proliferation	regulation of smooth muscle cell proliferation	4/56	174/18986	0.00172684	0.0179297	0.0112545
GO:1902004	positive regulation of amyloid-beta formation	positive regulation of amyloid-beta formation	2/56	21/18986	0.00173098	0.0179297	0.0112545
GO:2000027	regulation of animal organ morphogenesis	regulation of animal organ morphogenesis	3/56	81/18986	0.0017621	0.0181675	0.0114038
GO:0070372	regulation of ERK1 and ERK2 cascade	regulation of ERK1 and ERK2 cascade	5/56	296/18986	0.00177611	0.0182276	0.0114415
GO:0030500	regulation of bone mineralization	regulation of bone mineralization	3/56	82/18986	0.00182521	0.0186456	0.0117039
GO:0048659	smooth muscle cell proliferation	smooth muscle cell proliferation	4/56	178/18986	0.00187629	0.0190426	0.0119531
GO:0048562	embryonic organ morphogenesis	embryonic organ morphogenesis	5/56	300/18986	0.00188343	0.0190426	0.0119531
GO:0048844	artery morphogenesis	artery morphogenesis	3/56	83/18986	0.00188972	0.0190426	0.0119531
GO:0044794	positive regulation by host of viral process	positive regulation by host of viral process	2/56	22/18986	0.00190048	0.0190647	0.011967
GO:0034248	regulation of amide metabolic process	regulation of amide metabolic process	3/56	84/18986	0.00195564	0.0194429	0.0122044
GO:2000736	regulation of stem cell differentiation	regulation of stem cell differentiation	3/56	84/18986	0.00195564	0.0194429	0.0122044
GO:0060537	muscle tissue development	muscle tissue development	6/56	447/18986	0.00197684	0.0195663	0.0122818
GO:0048732	gland development	gland development	6/56	450/18986	0.00204439	0.0201454	0.0126453
GO:0030099	myeloid cell differentiation	myeloid cell differentiation	6/56	451/18986	0.00206729	0.0202813	0.0127306
GO:0001570	vasculogenesis	vasculogenesis	3/56	86/18986	0.00209175	0.020342	0.0127687
GO:0048864	stem cell development	stem cell development	3/56	86/18986	0.00209175	0.020342	0.0127687
GO:0071772	response to BMP	response to BMP	4/56	184/18986	0.00211695	0.0204089	0.0128107
GO:0071773	cellular response to BMP stimulus	cellular response to BMP stimulus	4/56	184/18986	0.00211695	0.0204089	0.0128107
GO:0001892	embryonic placenta development	embryonic placenta development	3/56	87/18986	0.00216195	0.0207529	0.0130267
GO:0003407	neural retina development	neural retina development	3/56	88/18986	0.00223361	0.0209907	0.0131759
GO:0010232	vascular transport	vascular transport	3/56	88/18986	0.00223361	0.0209907	0.0131759
GO:0034103	regulation of tissue remodeling	regulation of tissue remodeling	3/56	88/18986	0.00223361	0.0209907	0.0131759
GO:0150104	transport across blood-brain barrier	transport across blood-brain barrier	3/56	88/18986	0.00223361	0.0209907	0.0131759
GO:0007219	Notch signaling pathway	Notch signaling pathway	4/56	187/18986	0.00224494	0.0209907	0.0131759
GO:0002320	lymphoid progenitor cell differentiation	lymphoid progenitor cell differentiation	2/56	24/18986	0.00226213	0.0209907	0.0131759
GO:0003081	regulation of systemic arterial blood pressure by renin-angiotensin	regulation of systemic arterial blood pressure by renin-angiotensin	2/56	24/18986	0.00226213	0.0209907	0.0131759
GO:0086064	cell communication by electrical coupling involved in cardiac conduction	cell communication by electrical coupling involved in cardiac conduction	2/56	24/18986	0.00226213	0.0209907	0.0131759
GO:0031345	negative regulation of cell projection organization	negative regulation of cell projection organization	4/56	188/18986	0.00228877	0.0211497	0.0132758
GO:0001764	neuron migration	neuron migration	4/56	189/18986	0.00233318	0.0213827	0.013422
GO:0007565	female pregnancy	female pregnancy	4/56	189/18986	0.00233318	0.0213827	0.013422
GO:0001666	response to hypoxia	response to hypoxia	5/56	317/18986	0.00239332	0.021844	0.0137115
GO:0048771	tissue remodeling	tissue remodeling	4/56	191/18986	0.00242379	0.0220317	0.0138294
GO:0003071	renal system process involved in regulation of systemic arterial blood pressure	renal system process involved in regulation of systemic arterial blood pressure	2/56	25/18986	0.0024542	0.0220383	0.0138335
GO:0042531	positive regulation of tyrosine phosphorylation of STAT protein	positive regulation of tyrosine phosphorylation of STAT protein	2/56	25/18986	0.0024542	0.0220383	0.0138335
GO:0097150	neuronal stem cell population maintenance	neuronal stem cell population maintenance	2/56	25/18986	0.0024542	0.0220383	0.0138335
GO:2000243	positive regulation of reproductive process	positive regulation of reproductive process	3/56	92/18986	0.00253495	0.022672	0.0142313
GO:0021543	pallium development	pallium development	4/56	195/18986	0.00261222	0.0230851	0.0144906
GO:0014033	neural crest cell differentiation	neural crest cell differentiation	3/56	93/18986	0.00261402	0.0230851	0.0144906
GO:0050886	endocrine process	endocrine process	3/56	93/18986	0.00261402	0.0230851	0.0144906
GO:0035988	chondrocyte proliferation	chondrocyte proliferation	2/56	26/18986	0.00265369	0.0230851	0.0144906
GO:0048011	neurotrophin TRK receptor signaling pathway	neurotrophin TRK receptor signaling pathway	2/56	26/18986	0.00265369	0.0230851	0.0144906
GO:0050927	positive regulation of positive chemotaxis	positive regulation of positive chemotaxis	2/56	26/18986	0.00265369	0.0230851	0.0144906
GO:0060740	prostate gland epithelium morphogenesis	prostate gland epithelium morphogenesis	2/56	26/18986	0.00265369	0.0230851	0.0144906
GO:0016055	Wnt signaling pathway	Wnt signaling pathway	6/56	476/18986	0.00270579	0.0234467	0.0147175
GO:0002070	epithelial cell maturation	epithelial cell maturation	2/56	27/18986	0.00286058	0.0241307	0.0151469
GO:0021895	cerebral cortex neuron differentiation	cerebral cortex neuron differentiation	2/56	27/18986	0.00286058	0.0241307	0.0151469
GO:0045662	negative regulation of myoblast differentiation	negative regulation of myoblast differentiation	2/56	27/18986	0.00286058	0.0241307	0.0151469
GO:0050926	regulation of positive chemotaxis	regulation of positive chemotaxis	2/56	27/18986	0.00286058	0.0241307	0.0151469
GO:0070841	inclusion body assembly	inclusion body assembly	2/56	27/18986	0.00286058	0.0241307	0.0151469
GO:1902993	positive regulation of amyloid precursor protein catabolic process	positive regulation of amyloid precursor protein catabolic process	2/56	27/18986	0.00286058	0.0241307	0.0151469
GO:2000737	negative regulation of stem cell differentiation	negative regulation of stem cell differentiation	2/56	27/18986	0.00286058	0.0241307	0.0151469
GO:0036293	response to decreased oxygen levels	response to decreased oxygen levels	5/56	331/18986	0.00288345	0.0242319	0.0152104
GO:0061337	cardiac conduction	cardiac conduction	3/56	97/18986	0.00294547	0.02466	0.0154792
GO:0048839	inner ear development	inner ear development	4/56	202/18986	0.00296582	0.0247374	0.0155277
GO:0043086	negative regulation of catalytic activity	negative regulation of catalytic activity	6/56	486/18986	0.00299899	0.0249207	0.0156428
GO:0042982	amyloid precursor protein metabolic process	amyloid precursor protein metabolic process	3/56	98/18986	0.00303219	0.0251029	0.0157572
GO:0060512	prostate gland morphogenesis	prostate gland morphogenesis	2/56	28/18986	0.00307481	0.025175	0.0158024
GO:1902894	negative regulation of miRNA transcription	negative regulation of miRNA transcription	2/56	28/18986	0.00307481	0.025175	0.0158024
GO:1903019	negative regulation of glycoprotein metabolic process	negative regulation of glycoprotein metabolic process	2/56	28/18986	0.00307481	0.025175	0.0158024
GO:0030198	extracellular matrix organization	extracellular matrix organization	5/56	339/18986	0.0031942	0.0260567	0.0163559
GO:0043062	extracellular structure organization	extracellular structure organization	5/56	340/18986	0.00323468	0.0260742	0.0163668
GO:2000241	regulation of reproductive process	regulation of reproductive process	4/56	207/18986	0.0032376	0.0260742	0.0163668
GO:0045229	external encapsulating structure organization	external encapsulating structure organization	5/56	341/18986	0.00327553	0.0260742	0.0163668
GO:0060485	mesenchyme development	mesenchyme development	5/56	341/18986	0.00327553	0.0260742	0.0163668
GO:0070661	leukocyte proliferation	leukocyte proliferation	5/56	341/18986	0.00327553	0.0260742	0.0163668
GO:1901201	regulation of extracellular matrix assembly	regulation of extracellular matrix assembly	2/56	29/18986	0.00329635	0.0260742	0.0163668
GO:1902430	negative regulation of amyloid-beta formation	negative regulation of amyloid-beta formation	2/56	29/18986	0.00329635	0.0260742	0.0163668
GO:0048661	positive regulation of smooth muscle cell proliferation	positive regulation of smooth muscle cell proliferation	3/56	101/18986	0.00330171	0.0260742	0.0163668
GO:0120162	positive regulation of cold-induced thermogenesis	positive regulation of cold-induced thermogenesis	3/56	101/18986	0.00330171	0.0260742	0.0163668
GO:0051216	cartilage development	cartilage development	4/56	209/18986	0.00335092	0.0263693	0.0165521
GO:0044703	multi-organism reproductive process	multi-organism reproductive process	4/56	210/18986	0.00340858	0.0267286	0.0167776
GO:0070167	regulation of biomineral tissue development	regulation of biomineral tissue development	3/56	103/18986	0.00348931	0.0269776	0.0169339
GO:2000177	regulation of neural precursor cell proliferation	regulation of neural precursor cell proliferation	3/56	103/18986	0.00348931	0.0269776	0.0169339
GO:0007588	excretion	excretion	2/56	30/18986	0.00352514	0.0269776	0.0169339
GO:0042509	regulation of tyrosine phosphorylation of STAT protein	regulation of tyrosine phosphorylation of STAT protein	2/56	30/18986	0.00352514	0.0269776	0.0169339
GO:1900745	positive regulation of p38MAPK cascade	positive regulation of p38MAPK cascade	2/56	30/18986	0.00352514	0.0269776	0.0169339
GO:1902230	negative regulation of intrinsic apoptotic signaling pathway in response to DNA damage	negative regulation of intrinsic apoptotic signaling pathway in response to DNA damage	2/56	30/18986	0.00352514	0.0269776	0.0169339
GO:2000629	negative regulation of miRNA metabolic process	negative regulation of miRNA metabolic process	2/56	30/18986	0.00352514	0.0269776	0.0169339
GO:0008016	regulation of heart contraction	regulation of heart contraction	4/56	213/18986	0.00358563	0.0272532	0.0171069
GO:0045732	positive regulation of protein catabolic process	positive regulation of protein catabolic process	4/56	213/18986	0.00358563	0.0272532	0.0171069
GO:0021700	developmental maturation	developmental maturation	5/56	350/18986	0.00366013	0.0277249	0.017403
GO:0008593	regulation of Notch signaling pathway	regulation of Notch signaling pathway	3/56	105/18986	0.00368331	0.0278059	0.0174538
GO:0036010	protein localization to endosome	protein localization to endosome	2/56	31/18986	0.00376115	0.0281076	0.0176432
GO:1902992	negative regulation of amyloid precursor protein catabolic process	negative regulation of amyloid precursor protein catabolic process	2/56	31/18986	0.00376115	0.0281076	0.0176432
GO:1903055	positive regulation of extracellular matrix organization	positive regulation of extracellular matrix organization	2/56	31/18986	0.00376115	0.0281076	0.0176432
GO:0008630	intrinsic apoptotic signaling pathway in response to DNA damage	intrinsic apoptotic signaling pathway in response to DNA damage	3/56	106/18986	0.00378274	0.0281744	0.0176852
GO:0044706	multi-multicellular organism process	multi-multicellular organism process	4/56	218/18986	0.00389446	0.0289099	0.0181468
GO:0061036	positive regulation of cartilage development	positive regulation of cartilage development	2/56	32/18986	0.00400433	0.0296267	0.0185968
GO:0070482	response to oxygen levels	response to oxygen levels	5/56	358/18986	0.00402842	0.0297063	0.0186467
GO:0090100	positive regulation of transmembrane receptor protein serine/threonine kinase signaling pathway	positive regulation of transmembrane receptor protein serine/threonine kinase signaling pathway	3/56	109/18986	0.00409081	0.0300668	0.018873
GO:0002526	acute inflammatory response	acute inflammatory response	3/56	110/18986	0.0041968	0.0307443	0.0192983
GO:0043123	positive regulation of canonical NF-kappaB signal transduction	positive regulation of canonical NF-kappaB signal transduction	4/56	223/18986	0.00422088	0.0308194	0.0193454
GO:0034368	protein-lipid complex remodeling	protein-lipid complex remodeling	2/56	33/18986	0.00425463	0.0308634	0.0193731
GO:0034369	plasma lipoprotein particle remodeling	plasma lipoprotein particle remodeling	2/56	33/18986	0.00425463	0.0308634	0.0193731
GO:0003279	cardiac septum development	cardiac septum development	3/56	111/18986	0.00430444	0.0311234	0.0195362
GO:0060541	respiratory system development	respiratory system development	4/56	225/18986	0.00435648	0.0313977	0.0197084
GO:0030316	osteoclast differentiation	osteoclast differentiation	3/56	112/18986	0.00441376	0.0317078	0.0199031
GO:0034249	negative regulation of amide metabolic process	negative regulation of amide metabolic process	2/56	34/18986	0.00451203	0.0322061	0.0202158
GO:0090162	establishment of epithelial cell polarity	establishment of epithelial cell polarity	2/56	34/18986	0.00451203	0.0322061	0.0202158
GO:0043583	ear development	ear development	4/56	229/18986	0.00463647	0.0329885	0.020707
GO:0007260	tyrosine phosphorylation of STAT protein	tyrosine phosphorylation of STAT protein	2/56	35/18986	0.00477647	0.0337689	0.0211968
GO:0034367	protein-containing complex remodeling	protein-containing complex remodeling	2/56	35/18986	0.00477647	0.0337689	0.0211968
GO:0042176	regulation of protein catabolic process	regulation of protein catabolic process	5/56	374/18986	0.00484367	0.0341356	0.021427
GO:0060840	artery development	artery development	3/56	116/18986	0.00486783	0.0341976	0.021466
GO:0007617	mating behavior	mating behavior	2/56	36/18986	0.00504791	0.0351303	0.0220514
GO:0030224	monocyte differentiation	monocyte differentiation	2/56	36/18986	0.00504791	0.0351303	0.0220514
GO:0033687	osteoblast proliferation	osteoblast proliferation	2/56	36/18986	0.00504791	0.0351303	0.0220514
GO:0010594	regulation of endothelial cell migration	regulation of endothelial cell migration	4/56	235/18986	0.00507884	0.0352354	0.0221174
GO:0050731	positive regulation of peptidyl-tyrosine phosphorylation	positive regulation of peptidyl-tyrosine phosphorylation	3/56	118/18986	0.00510506	0.0353074	0.0221625
GO:0090287	regulation of cellular response to growth factor stimulus	regulation of cellular response to growth factor stimulus	5/56	381/18986	0.00523493	0.0360935	0.022656
GO:0002052	positive regulation of neuroblast proliferation	positive regulation of neuroblast proliferation	2/56	37/18986	0.00532631	0.0366102	0.0229803
GO:0050767	regulation of neurogenesis	regulation of neurogenesis	5/56	383/18986	0.00535072	0.0366648	0.0230146
GO:0034341	response to type II interferon	response to type II interferon	3/56	121/18986	0.00547382	0.0373932	0.0234718
GO:0001667	ameboidal-type cell migration	ameboidal-type cell migration	4/56	241/18986	0.00554876	0.0377556	0.0236993
GO:0051092	positive regulation of NF-kappaB transcription factor activity	positive regulation of NF-kappaB transcription factor activity	3/56	122/18986	0.0056002	0.0377556	0.0236993
GO:0001990	regulation of systemic arterial blood pressure by hormone	regulation of systemic arterial blood pressure by hormone	2/56	38/18986	0.00561163	0.0377556	0.0236993
GO:0071398	cellular response to fatty acid	cellular response to fatty acid	2/56	38/18986	0.00561163	0.0377556	0.0236993
GO:1902229	regulation of intrinsic apoptotic signaling pathway in response to DNA damage	regulation of intrinsic apoptotic signaling pathway in response to DNA damage	2/56	38/18986	0.00561163	0.0377556	0.0236993
GO:0030510	regulation of BMP signaling pathway	regulation of BMP signaling pathway	3/56	124/18986	0.00585822	0.039296	0.0246662
GO:0060122	inner ear receptor cell stereocilium organization	inner ear receptor cell stereocilium organization	2/56	39/18986	0.00590383	0.0394829	0.0247836
GO:0030278	regulation of ossification	regulation of ossification	3/56	125/18986	0.00598987	0.0397007	0.0249202
GO:0045446	endothelial cell differentiation	endothelial cell differentiation	3/56	125/18986	0.00598987	0.0397007	0.0249202
GO:0062014	negative regulation of small molecule metabolic process	negative regulation of small molecule metabolic process	3/56	125/18986	0.00598987	0.0397007	0.0249202
GO:0050769	positive regulation of neurogenesis	positive regulation of neurogenesis	4/56	247/18986	0.006047	0.0399604	0.0250833
GO:0035886	vascular associated smooth muscle cell differentiation	vascular associated smooth muscle cell differentiation	2/56	40/18986	0.00620286	0.0405096	0.025428
GO:0038179	neurotrophin signaling pathway	neurotrophin signaling pathway	2/56	40/18986	0.00620286	0.0405096	0.025428
GO:0042044	fluid transport	fluid transport	2/56	40/18986	0.00620286	0.0405096	0.025428
GO:0048873	homeostasis of number of cells within a tissue	homeostasis of number of cells within a tissue	2/56	40/18986	0.00620286	0.0405096	0.025428
GO:0048863	stem cell differentiation	stem cell differentiation	4/56	251/18986	0.00639524	0.0414028	0.0259887
GO:0030282	bone mineralization	bone mineralization	3/56	128/18986	0.00639541	0.0414028	0.0259887
GO:0072175	epithelial tube formation	epithelial tube formation	3/56	128/18986	0.00639541	0.0414028	0.0259887
GO:0048738	cardiac muscle tissue development	cardiac muscle tissue development	4/56	252/18986	0.00648434	0.0415325	0.0260701
GO:0043407	negative regulation of MAP kinase activity	negative regulation of MAP kinase activity	2/56	41/18986	0.00650868	0.0415325	0.0260701
GO:0044060	regulation of endocrine process	regulation of endocrine process	2/56	41/18986	0.00650868	0.0415325	0.0260701
GO:0046427	positive regulation of receptor signaling pathway via JAK-STAT	positive regulation of receptor signaling pathway via JAK-STAT	2/56	41/18986	0.00650868	0.0415325	0.0260701
GO:0097242	amyloid-beta clearance	amyloid-beta clearance	2/56	41/18986	0.00650868	0.0415325	0.0260701
GO:0060047	heart contraction	heart contraction	4/56	253/18986	0.00657426	0.0418311	0.0262575
GO:0001701	in utero embryonic development	in utero embryonic development	5/56	403/18986	0.0066107	0.0419431	0.0263278
GO:0021987	cerebral cortex development	cerebral cortex development	3/56	130/18986	0.00667467	0.0422287	0.0265071
GO:0045429	positive regulation of nitric oxide biosynthetic process	positive regulation of nitric oxide biosynthetic process	2/56	42/18986	0.00682126	0.0430338	0.0270125
GO:0002065	columnar/cuboidal epithelial cell differentiation	columnar/cuboidal epithelial cell differentiation	3/56	132/18986	0.00696112	0.0436687	0.027411
GO:0003014	renal system process	renal system process	3/56	132/18986	0.00696112	0.0436687	0.027411
GO:0007595	lactation	lactation	2/56	43/18986	0.00714054	0.0442952	0.0278043
GO:0060412	ventricular septum morphogenesis	ventricular septum morphogenesis	2/56	43/18986	0.00714054	0.0442952	0.0278043
GO:0071364	cellular response to epidermal growth factor stimulus	cellular response to epidermal growth factor stimulus	2/56	43/18986	0.00714054	0.0442952	0.0278043
GO:1904407	positive regulation of nitric oxide metabolic process	positive regulation of nitric oxide metabolic process	2/56	43/18986	0.00714054	0.0442952	0.0278043
GO:0002244	hematopoietic progenitor cell differentiation	hematopoietic progenitor cell differentiation	3/56	135/18986	0.00740434	0.045781	0.0287369
GO:0003015	heart process	heart process	4/56	262/18986	0.00742117	0.045781	0.0287369
GO:0070328	triglyceride homeostasis	triglyceride homeostasis	2/56	44/18986	0.0074665	0.0459334	0.0288325
GO:0003044	regulation of systemic arterial blood pressure mediated by a chemical signal	regulation of systemic arterial blood pressure mediated by a chemical signal	2/56	45/18986	0.00779909	0.0471972	0.0296258
GO:0010712	regulation of collagen metabolic process	regulation of collagen metabolic process	2/56	45/18986	0.00779909	0.0471972	0.0296258
GO:0019098	reproductive behavior	reproductive behavior	2/56	45/18986	0.00779909	0.0471972	0.0296258
GO:0021879	forebrain neuron differentiation	forebrain neuron differentiation	2/56	45/18986	0.00779909	0.0471972	0.0296258
GO:0055090	acylglycerol homeostasis	acylglycerol homeostasis	2/56	45/18986	0.00779909	0.0471972	0.0296258
GO:1990000	amyloid fibril formation	amyloid fibril formation	2/56	45/18986	0.00779909	0.0471972	0.0296258
GO:0007200	phospholipase C-activating G protein-coupled receptor signaling pathway	phospholipase C-activating G protein-coupled receptor signaling pathway	3/56	138/18986	0.00786396	0.0473325	0.0297108
GO:0050768	negative regulation of neurogenesis	negative regulation of neurogenesis	3/56	138/18986	0.00786396	0.0473325	0.0297108
GO:1903522	regulation of blood circulation	regulation of blood circulation	4/56	267/18986	0.00792146	0.0475501	0.0298474
GO:0031018	endocrine pancreas development	endocrine pancreas development	2/56	46/18986	0.00813826	0.0484983	0.0304425
GO:0045687	positive regulation of glial cell differentiation	positive regulation of glial cell differentiation	2/56	46/18986	0.00813826	0.0484983	0.0304425
GO:0014706	striated muscle tissue development	striated muscle tissue development	5/56	424/18986	0.00814474	0.0484983	0.0304425

## Sheet: ast.m_COL5A2
ID	Description	ShortDescription	GeneRatio	BgRatio	pvalue	p.adjust	qvalue
GO:0071526	semaphorin-plexin signaling pathway	semaphorin-plexin signaling pathway	3/17	48/18986	1.00591e-05	0.00574376	0.00348363
GO:0050796	regulation of insulin secretion	regulation of insulin secretion	3/17	173/18986	0.000460238	0.046638	0.0282863
GO:0017158	regulation of calcium ion-dependent exocytosis	regulation of calcium ion-dependent exocytosis	2/17	39/18986	0.000548378	0.046638	0.0282863
GO:0007409	axonogenesis	axonogenesis	4/17	459/18986	0.000624802	0.046638	0.0282863
GO:0090276	regulation of peptide hormone secretion	regulation of peptide hormone secretion	3/17	204/18986	0.000743763	0.046638	0.0282863
GO:0030073	insulin secretion	insulin secretion	3/17	206/18986	0.000765116	0.046638	0.0282863
GO:0002791	regulation of peptide secretion	regulation of peptide secretion	3/17	207/18986	0.000775938	0.046638	0.0282863
GO:0090087	regulation of peptide transport	regulation of peptide transport	3/17	207/18986	0.000775938	0.046638	0.0282863
GO:0050919	negative chemotaxis	negative chemotaxis	2/17	47/18986	0.000796635	0.046638	0.0282863
GO:0023061	signal release	signal release	4/17	493/18986	0.000816778	0.046638	0.0282863

## Sheet: ast.m_TLE4
ID	Description	ShortDescription	GeneRatio	BgRatio	pvalue	p.adjust	qvalue
GO:0007411	axon guidance	axon guidance	8/45	236/18986	7.3401e-08	4.76989e-05	3.46436e-05
GO:0097485	neuron projection guidance	neuron projection guidance	8/45	237/18986	7.58329e-08	4.76989e-05	3.46436e-05
GO:0021872	forebrain generation of neurons	forebrain generation of neurons	5/45	55/18986	1.89448e-07	7.94419e-05	5.76986e-05
GO:0007409	axonogenesis	axonogenesis	9/45	459/18986	1.06728e-06	0.000335659	0.000243789
GO:0021879	forebrain neuron differentiation	forebrain neuron differentiation	4/45	45/18986	3.82104e-06	0.000961372	0.000698244
GO:0030900	forebrain development	forebrain development	8/45	416/18986	5.26235e-06	0.00110334	0.000801354
GO:0030201	heparan sulfate proteoglycan metabolic process	heparan sulfate proteoglycan metabolic process	3/45	16/18986	6.81895e-06	0.00122546	0.000890052
GO:0021953	central nervous system neuron differentiation	central nervous system neuron differentiation	6/45	203/18986	7.98525e-06	0.00125568	0.000911999
GO:0048663	neuron fate commitment	neuron fate commitment	4/45	75/18986	2.95972e-05	0.00413703	0.00300472
GO:0007156	homophilic cell adhesion via plasma membrane adhesion molecules	homophilic cell adhesion via plasma membrane adhesion molecules	5/45	168/18986	4.68973e-05	0.00589968	0.00428493
GO:1903119	protein localization to actin cytoskeleton	protein localization to actin cytoskeleton	2/45	5/18986	5.4683e-05	0.00608416	0.00441892
GO:0006029	proteoglycan metabolic process	proteoglycan metabolic process	4/45	89/18986	5.80365e-05	0.00608416	0.00441892
GO:0021954	central nervous system neuron development	central nervous system neuron development	4/45	94/18986	7.1863e-05	0.00695413	0.00505078
GO:0021902	commitment of neuronal cell to specific neuron type in forebrain	commitment of neuronal cell to specific neuron type in forebrain	2/45	6/18986	8.19007e-05	0.00735937	0.0053451
GO:0021780	glial cell fate specification	glial cell fate specification	2/45	7/18986	0.000114488	0.00960173	0.00697372
GO:0051216	cartilage development	cartilage development	5/45	209/18986	0.000131593	0.0103465	0.00751465
GO:0021877	forebrain neuron fate commitment	forebrain neuron fate commitment	2/45	8/18986	0.00015242	0.0112791	0.008192
GO:0002062	chondrocyte differentiation	chondrocyte differentiation	4/45	116/18986	0.000162454	0.0113537	0.00824621
GO:0050919	negative chemotaxis	negative chemotaxis	3/45	47/18986	0.000187556	0.0119647	0.00868995
GO:0007196	adenylate cyclase-inhibiting G protein-coupled glutamate receptor signaling pathway	adenylate cyclase-inhibiting G protein-coupled glutamate receptor signaling pathway	2/45	9/18986	0.000195673	0.0119647	0.00868995
GO:0071526	semaphorin-plexin signaling pathway	semaphorin-plexin signaling pathway	3/45	48/18986	0.000199729	0.0119647	0.00868995
GO:0007160	cell-matrix adhesion	cell-matrix adhesion	5/45	241/18986	0.00025527	0.0145968	0.0106016
GO:0048706	embryonic skeletal system development	embryonic skeletal system development	4/45	134/18986	0.000282438	0.0154482	0.01122
GO:0001755	neural crest cell migration	neural crest cell migration	3/45	57/18986	0.00033289	0.017449	0.0126732
GO:1902667	regulation of axon guidance	regulation of axon guidance	2/45	12/18986	0.000357114	0.0178361	0.0129543
GO:0090497	mesenchymal cell migration	mesenchymal cell migration	3/45	59/18986	0.000368632	0.0178361	0.0129543
GO:0021781	glial cell fate commitment	glial cell fate commitment	2/45	13/18986	0.000421407	0.0196344	0.0142605
GO:0098742	cell-cell adhesion via plasma-membrane adhesion molecules	cell-cell adhesion via plasma-membrane adhesion molecules	5/45	280/18986	0.000507618	0.0228066	0.0165644
GO:0007216	G protein-coupled glutamate receptor signaling pathway	G protein-coupled glutamate receptor signaling pathway	2/45	15/18986	0.00056557	0.024534	0.017819
GO:0061448	connective tissue development	connective tissue development	5/45	290/18986	0.0005952	0.0249587	0.0181275
GO:0010975	regulation of neuron projection development	regulation of neuron projection development	6/45	452/18986	0.000653193	0.0260623	0.018929
GO:0045165	cell fate commitment	cell fate commitment	5/45	297/18986	0.000662952	0.0260623	0.018929
GO:0043406	positive regulation of MAP kinase activity	positive regulation of MAP kinase activity	3/45	77/18986	0.000805156	0.029245	0.0212406
GO:0006935	chemotaxis	chemotaxis	6/45	472/18986	0.000818712	0.029245	0.0212406
GO:0043410	positive regulation of MAPK cascade	positive regulation of MAPK cascade	6/45	472/18986	0.000818712	0.029245	0.0212406
GO:0042330	taxis	taxis	6/45	474/18986	0.000836899	0.029245	0.0212406
GO:0014032	neural crest cell development	neural crest cell development	3/45	80/18986	0.000899857	0.0302185	0.0219477
GO:0050673	epithelial cell proliferation	epithelial cell proliferation	6/45	482/18986	0.000912801	0.0302185	0.0219477
GO:0097154	GABAergic neuron differentiation	GABAergic neuron differentiation	2/45	20/18986	0.00101573	0.0324049	0.0235357
GO:0001764	neuron migration	neuron migration	4/45	189/18986	0.00103036	0.0324049	0.0235357
GO:0072001	renal system development	renal system development	5/45	332/18986	0.00109221	0.0324492	0.0235679
GO:0007193	adenylate cyclase-inhibiting G protein-coupled receptor signaling pathway	adenylate cyclase-inhibiting G protein-coupled receptor signaling pathway	3/45	86/18986	0.00110983	0.0324492	0.0235679
GO:0048864	stem cell development	stem cell development	3/45	86/18986	0.00110983	0.0324492	0.0235679
GO:0045664	regulation of neuron differentiation	regulation of neuron differentiation	4/45	194/18986	0.00113495	0.0324492	0.0235679
GO:0014033	neural crest cell differentiation	neural crest cell differentiation	3/45	93/18986	0.00139108	0.0388885	0.0282447
GO:0031589	cell-substrate adhesion	cell-substrate adhesion	5/45	361/18986	0.00158179	0.0432585	0.0314186
GO:0021846	cell proliferation in forebrain	cell proliferation in forebrain	2/45	27/18986	0.00185674	0.0496973	0.0360951

## Sheet: ast.m_SORBS2
ID	Description	ShortDescription	GeneRatio	BgRatio	pvalue	p.adjust	qvalue
GO:0042401	biogenic amine biosynthetic process	biogenic amine biosynthetic process	3/39	38/18986	6.4319e-05	0.0397302	0.0305786
GO:0009309	amine biosynthetic process	amine biosynthetic process	3/39	39/18986	6.958e-05	0.0397302	0.0305786

[truncated: 40 more sheets: ast.m_TSHZ2, ast.m_COX5A, ast.m_VGF, endo.m_ATP10A, endo.m_TSHZ2, endo.m_GJC1, endo.m_CX3CL1, endo.m_HMCN1, endo.m_SYT1, oligo.m_SLIT2, oligo.m_EPS8, oligo.m_PLP1, oligo.m_ST18, exNeu.m_COL5A2, exNeu.m_ZNF385D, exNeu.m_MCTP1, exNeu.m_NRGN, exNeu.m_DLGAP2, inNeu.m_ST18, inNeu.m_LAMA3 …]
