# Supplementary material for: Screening of cell-type-specific meta-programs for drug repurposing in Alzheimer’s disease
Source: Brief Bioinform. 2026 Jul 27;27(4):bbag411. doi: 10.1093/bib/bbag411 (PMC13403181; doi:10.1093/bib/bbag411)
Supplement: Supplementary_material_bbag411 [file supplementary_material_bbag411.zip › Table_S5_bbag411.xlsx]

## Sheet: Sheet1
Table S5. The information of AD bulk transcriptome data.
GSE ID	Platform	No.AD	No.CT
GSE5281	Affymetrix	87	74
GSE44771	Rosetta/Merck	129	101
GSE44770	Rosetta/Merck	129	101
GSE44768	Rosetta/Merck	129	101
GSE39420	Affymetrix	14	7
GSE33000	Rosetta/Merck	310	157
GSE29378	beadchip	31	32
GSE28146	Affymetrix	22	8
GSE122063	Agilent	56	44
GSE118553	beadchip	301	100
Total		1208	725
