# Supplementary material for: Screening of cell-type-specific meta-programs for drug repurposing in Alzheimer’s disease
Source: Brief Bioinform. 2026 Jul 27;27(4):bbag411. doi: 10.1093/bib/bbag411 (PMC13403181; doi:10.1093/bib/bbag411)
Supplement: Supplementary_material_bbag411 [file supplementary_material_bbag411.zip › Table_S6_bbag411.xlsx]

## Sheet: Sheet1
Table S6. The sub-network of pathogenic genes.
Protein_A_Entrez_ID	Protein_B_Entrez_ID	data_source.s.	number
2	348	BioGRID,HPRD,IntAct,PINA	4
2	2669	IntAct,PINA	2
12	6444	IntAct,PINA	2
12	10319	IntAct,PINA	2
87	87	BioGRID,HI-II-14_Net,HPRD,IntAct	4
87	1191	BioGRID,PINA	2
87	1465	HPRD,PINA	2
87	7273	BioGRID,HPRD,IntAct,PINA	4
87	9124	BioGRID,HPRD,PINA	3
182	4854	HPRD,INstruct,InnateDB,IntAct,MINT,PINA	6
216	216	BioGRID,HI-II-14_Net,HPRD,IntAct	4
238	238	HPRD,IntAct,PhosphositePlus	3
238	5787	INstruct,IntAct,PINA	3
238	5803	HPRD,IntAct,PINA,SignaLink2.0	4
238	10451	IntAct,PINA	2
348	348	HPRD,IntAct	2
358	358	HI-II-14_Net,HPRD,IntAct	3
358	2353	HI-II-14_Net,IntAct	2
358	8601	HI-II-14_Net,IntAct	2
358	23281	HI-II-14_Net,IntAct	2
540	1191	BioGRID,PINA	2
558	558	HPRD,PINA	2
633	7040	HPRD,PINA	2
658	51285	HPRD,INstruct	2
658	57381	HPRD,INstruct	2
712	713	HPRD,INstruct,IntAct	3
712	714	HPRD,INstruct,IntAct	3
712	1634	HPRD,PINA	2
712	2335	HPRD,PINA	2
713	714	HPRD,INstruct,PINA	3
713	2335	BioGRID,PINA	2
718	3075	BioGRID,HPRD,INstruct	3
718	3687	HPRD,INstruct,PINA	3
718	11326	HPRD,INstruct	2
744	10320	IntAct,PINA	2
861	861	BioGRID,IntAct	2
861	1050	HPRD,InnateDB,IntAct,MINT,PINA	5
861	2353	BioGRID,HPRD,PINA	3
861	10413	BioGRID,HPRD,IntAct,PINA	4
929	7133	IntAct,PINA	2
929	11167	IntAct,MINT,PINA	3
929	11213	IntAct,PINA	2
952	2214	HPRD,PINA	2
960	1462	HPRD,InnateDB,PINA	3
960	1956	HPRD,PINA	2
960	2335	BioGRID,PINA	2
960	4478	InnateDB,IntAct	2
960	7430	HPRD,IntAct,PINA	3
960	23657	IntAct,PINA	2
972	3113	HPRD,IntAct,PINA	3
972	3117	HPRD,InnateDB,IntAct,PINA	4
972	3122	HPRD,INstruct,IntAct,PINA	4
1050	1050	BioGRID,HPRD,IntAct	3
1272	5787	BioGRID,HPRD,INstruct,PINA	4
1278	50509	HPRD,INstruct	2
1282	1282	HPRD,IntAct	2
1282	1284	HPRD,INstruct,IntAct,PINA	4
1326	4478	KinomeNetworkX,PhosphositePlus	2
1326	7430	KinomeNetworkX,PhosphositePlus	2
1363	6092	HPRD,IntAct,PINA	3
1462	6347	HPRD,PINA	2
1463	3371	HPRD,PINA	2
1465	1465	BioGRID,HPRD	2
1465	1956	IntAct,PINA	2
1471	1508	HPRD,INstruct,PINA	3
1535	4689	HPRD,INstruct,IntAct,PINA	4
1535	5580	KinomeNetworkX,PhosphositePlus	2
1535	653361	BioGRID,HPRD,INstruct,IntAct,PINA	5
1634	1956	BioGRID,HPRD,PINA	3
1634	2316	HPRD,PINA	2
1634	7040	BioGRID,HPRD,PINA	3
1728	1728	HPRD,IntAct	2
1728	9531	BioGRID,PINA	2
1794	7409	HPRD,PINA	2
1794	23281	HI-II-14_Net,IntAct	2
1950	1956	BioGRID,HPRD,INstruct,InnateDB,IntAct,MINT,SignaLink2.0	7
1956	1956	BioGRID,HPRD,InnateDB,IntAct,PhosphositePlus	5
1956	2059	BioGRID,HPRD,INstruct,InnateDB,IntAct,PINA	6
1956	2185	BioGRID,HPRD,InnateDB,IntAct,PINA	5
1956	2335	IntAct,PINA	2
1956	2353	InnateDB,IntAct	2
1956	3315	IntAct,PINA	2
1956	3689	InnateDB,IntAct	2
1956	3691	InnateDB,IntAct	2
1956	3956	BioGRID,PINA	2
1956	3958	BioGRID,IntAct,PINA	3
1956	5159	HPRD,PINA	2
1956	5580	HPRD,INstruct	2
1956	5787	INstruct,IntAct,PINA	3
1956	5788	INstruct,IntAct,PINA	3
1956	6004	HPRD,KinomeNetworkX,PINA,PhosphositePlus	4
1956	6456	BioGRID,InnateDB,IntAct,MINT	4
1956	6503	BioGRID,INstruct,InnateDB,IntAct,PINA	5
1956	7178	IntAct,PINA	2
1956	7409	BioGRID,HPRD,INstruct,InnateDB,IntAct,PINA	6
1956	7430	HPRD,INstruct,InnateDB,IntAct,KinomeNetworkX,PhosphositePlus	6
1956	8404	IntAct,PINA	2
1956	8440	BioGRID,HPRD,INstruct,InnateDB,IntAct,SignaLink2.0	6
1956	10451	BioGRID,HPRD,PINA	3
1956	26018	BioGRID,PINA,SignaLink2.0	3
1956	84959	BioGRID,IntAct,PINA	3
1956	152189	HPRD,InnateDB,IntAct,MINT,PINA	5
2012	85027	HI-II-14_Net,IntAct	2
2034	112399	BioGRID,HPRD,IntAct,PINA	4
2040	6513	HPRD,PINA	2
2059	2059	BioGRID,HPRD,IntAct	3
2078	4005	IntAct,PINA	2
2139	11030	HPRD,IntAct,PINA	3
2152	2316	HPRD,PINA	2
2162	2335	HPRD,PINA	2
2162	6456	IntAct,PINA	2
2185	2185	HPRD,PhosphositePlus	2
2185	3689	HPRD,PINA	2
2185	4739	HPRD,PINA	2
2185	5580	HPRD,PINA	2
2185	6513	HPRD,PINA	2
2185	7041	BioGRID,HPRD,KinomeNetworkX,PINA,PhosphositePlus	5
2185	7409	HPRD,PINA	2
2209	2214	HPRD,InnateDB,IntAct	3
2212	3958	HPRD,PINA	2
2261	2261	BioGRID,HPRD,IntAct,PhosphositePlus	4
2261	63940	HPRD,IntAct,PINA	3
2313	4093	HPRD,IntAct,PINA	3
2313	5580	BioGRID,KinomeNetworkX,PhosphositePlus	3
2316	3691	IntAct,PINA	2
2316	7133	IntAct,PINA	2
2316	7273	HPRD,IntAct,PINA	3
2316	8829	IntAct,PINA	2
2316	23704	BioGRID,PINA	2
2316	83478	HPRD,IntAct,PINA	3
2316	90102	IntAct,PINA	2
2316	171024	BioGRID,PINA	2
2321	2321	HPRD,PhosphositePlus	2
2321	5228	HPRD,INstruct,IntAct	3
2321	7422	HPRD,INstruct,IntAct,PINA	4
2321	8829	HPRD,InnateDB,IntAct,PINA	4
2335	3082	HPRD,InnateDB,IntAct	3
2335	3371	BioGRID,HPRD,PINA	3
2335	7045	HPRD,PINA	2
2335	7273	IntAct,PINA	2
2353	2353	HPRD,InnateDB,IntAct	3
2353	3726	BioGRID,HI-II-14_Net,HPRD,INstruct,IntAct,PINA	6
2353	9935	INstruct,IntAct,PINA	3
2512	2512	BioGRID,HI-II-14_Net,HPRD,IntAct	4
2512	4093	HPRD,IntAct,PINA	3
2512	10135	BioGRID,InnateDB,IntAct,MINT,PINA	5
2532	6347	HPRD,InnateDB,PINA	3
2634	6303	HPRD,IntAct,PINA	3
2670	2670	HI-II-14_Net,IntAct	2
2670	4005	HI-II-14_Net,IntAct	2
2670	7431	HPRD,INstruct,IntAct,PINA	4
2670	9124	HPRD,IntAct,PINA	3
2736	7545	BioGRID,HPRD,PINA	3
2737	7545	BioGRID,HPRD,PINA	3
2752	2752	BioGRID,HI-II-14_Net,HPRD,IntAct	4
2766	2766	HI-II-14_Net,HPRD,IntAct	3
3059	7454	HPRD,IntAct,PINA	3
3106	50649	IntAct,PINA	2
3109	3122	BioGRID,HPRD,INstruct,PINA	4
3115	6092	IntAct,PINA	2
3117	3119	INstruct,IntAct	2
3117	6456	HPRD,IntAct,PINA	3
3122	3123	HPRD,INstruct,IntAct,PINA	4
3122	3127	HPRD,INstruct	2
3269	5592	KinomeNetworkX,PhosphositePlus	2
3315	3315	BioGRID,InnateDB,IntAct	3
3315	7041	BioGRID,HPRD,PINA	3
3315	7178	BioGRID,InnateDB,IntAct	3
3315	9531	BioGRID,InnateDB,IntAct	3
3315	26353	BioGRID,HPRD,INstruct,IntAct,PINA	5
3398	3398	HPRD,IntAct	2
3398	4739	BioGRID,HPRD,PINA	3
3399	3399	HPRD,IntAct	2
3490	7422	HPRD,PINA	2
3566	3566	IntAct,PINA	2
3566	653361	HPRD,PINA	2
3672	284217	HPRD,PINA	2
3683	3689	InnateDB,PINA	2
3683	5788	HPRD,IntAct,PINA	3
3687	3689	HPRD,INstruct,IntAct	3
3689	5580	HPRD,KinomeNetworkX,PINA,PhosphositePlus	4
3689	5583	HPRD,KinomeNetworkX,PhosphositePlus	3
3689	7409	InnateDB,IntAct,MINT,PINA	4
3689	10666	HPRD,PINA	2
3726	3726	HPRD,IntAct,PINA	3
3726	6303	IntAct,PINA	2
3751	23704	BioGRID,PINA	2
3751	30820	BioGRID,HPRD,IntAct,PINA	4
3751	57628	BioGRID,PINA	2
3910	7280	IntAct,PINA	2
3936	5580	KinomeNetworkX,PhosphositePlus	2
3937	6456	IntAct,PINA	2
3937	7409	BioGRID,HPRD,INstruct,IntAct	4
3937	7454	HPRD,PINA	2
3937	8440	HI-II-14_Net,IntAct	2
3937	10451	HPRD,INstruct	2
3956	3958	InnateDB,PINA	2
3956	5788	HPRD,InnateDB,IntAct	3
3958	3958	HI-II-14_Net,InnateDB,IntAct	3
3983	7273	IntAct,PINA	2
3983	7431	HPRD,IntAct,PINA	3
4005	5592	HI-II-14_Net,IntAct	2
4005	23281	HI-II-14_Net,IntAct	2
4069	4069	IntAct,PINA	2
4093	26508	HPRD,IntAct,PINA	3
4093	57134	HPRD,IntAct,PINA	3
4163	6648	IntAct,PINA	2
4163	7037	IntAct,PINA	2
4163	7430	IntAct,PINA	2
4163	54039	IntAct,PINA	2
4163	115207	IntAct,PINA	2
4254	4254	BioGRID,HPRD,IntAct	3
4478	4689	BioGRID,HPRD,PINA	3
4478	7430	BioGRID,HPRD,INstruct,IntAct,PINA	5
4478	653361	BioGRID,HPRD,PINA	3
4689	653361	BioGRID,HPRD,INstruct,IntAct,PINA	5
4739	4739	BioGRID,HPRD	2
4739	8412	BioGRID,HI-II-14_Net,HPRD,IntAct,PINA	5
4739	11030	HI-II-14_Net,IntAct	2
4773	4773	BioGRID,HPRD	2
4773	7431	HPRD,IntAct,PINA	3
4811	4811	BioGRID,HPRD	2
5159	5159	BioGRID,HPRD,PhosphositePlus	3
5159	5787	INstruct,IntAct,PINA	3
5159	5788	INstruct,IntAct,PINA	3
5159	6503	IntAct,PINA	2
5159	7409	BioGRID,PINA	2
5159	8440	BioGRID,HPRD,IntAct,PINA,SignaLink2.0	5
5175	7431	IntAct,PINA	2
5228	5228	BioGRID,HPRD	2
5228	7422	HPRD,INstruct,InnateDB,IntAct,PINA	5
5228	8829	HPRD,PINA	2
5321	7431	HPRD,InnateDB	2
5468	5468	HPRD,IntAct	2
5468	10912	HPRD,PINA	2
5580	5580	BioGRID,HPRD,InnateDB,IntAct,PhosphositePlus	5
5580	6194	KinomeNetworkX,PhosphositePlus	2
5580	9531	KinomeNetworkX,PhosphositePlus	2
5580	64866	HPRD,IntAct,PINA	3
5580	653361	HPRD,IntAct,KinomeNetworkX,PINA,PhosphositePlus	5
5592	7222	HPRD,KinomeNetworkX,PhosphositePlus	3
5592	7273	KinomeNetworkX,PhosphositePlus	2
5787	5787	IntAct,PINA	2
5787	7454	IntAct,PINA	2
5788	5788	HPRD,IntAct	2
5788	7454	IntAct,PINA	2
5803	5803	IntAct,PINA	2
5803	7454	IntAct,PINA	2
5990	5992	HPRD,PINA	2
6092	6092	IntAct,PINA	2
6092	84152	HPRD,IntAct,PINA	3
6092	93145	HPRD,IntAct,PINA	3
6194	93145	HPRD,IntAct,PINA	3
6282	6282	HPRD,IntAct	2
6303	6303	BioGRID,HI-II-14_Net,HPRD,IntAct	4
6303	7280	IntAct,PINA	2
6456	6456	BioGRID,HPRD,IntAct	3
6456	66000	IntAct,PINA	2
6503	7409	BioGRID,HPRD,PINA	3
6507	7133	IntAct,PINA	2
6513	6513	IntAct,PINA	2
6640	7402	BioGRID,HPRD	2
6641	7402	HPRD,IntAct	2
6648	6648	HPRD,IntAct	2
6648	66002	IntAct,PINA	2
6672	6672	BioGRID,HI-II-14_Net,IntAct	3
6672	80342	HI-II-14_Net,IntAct	2
6678	7422	HPRD,PINA	2
7037	7037	HPRD,IntAct	2
7040	7042	HPRD,PINA	2
7040	11167	IntAct,PINA	2
7133	7133	BioGRID,IntAct	2
7133	7431	IntAct,PINA	2
7133	115207	IntAct,PINA	2
7133	347733	IntAct,PINA	2
7164	7164	HPRD,IntAct	2
7178	9531	BioGRID,PINA	2
7273	11167	IntAct,PINA	2
7305	54209	HPRD,InnateDB	2
7409	10461	HPRD,SignaLink2.0	2
7422	7422	BioGRID,HPRD,IntAct	3
7422	8829	BioGRID,HPRD,IntAct	3
7422	79056	IntAct,PINA	2
7430	7430	BioGRID,HPRD,IntAct	3
7431	7431	BioGRID,HPRD,IntAct	3
7431	9001	HPRD,PINA	2
7431	9124	HPRD,IntAct,PINA	3
7431	11170	HPRD,IntAct,PINA	3
7454	7454	HPRD,IntAct	2
7454	8440	BioGRID,HI-II-14_Net,IntAct,PINA	4
7454	57381	HPRD,IntAct,PINA	3
7805	9531	BioGRID,PINA	2
7805	26508	HPRD,IntAct,PINA	3
8440	8440	HI-II-14_Net,IntAct	2
9001	9001	BioGRID,HPRD	2
9001	10912	BioGRID,HPRD,PINA	3
9429	9429	InnateDB,IntAct,MINT	3
9531	26353	BioGRID,HPRD,InnateDB,IntAct,PINA	5
9935	9935	BioGRID,HPRD,IntAct	3
10083	10083	HPRD,IntAct	2
10135	10410	BioGRID,InnateDB,IntAct,MINT,PINA	5
10320	10320	HI-II-14_Net,IntAct	2
10395	23286	BioGRID,PINA	2
10461	10461	BioGRID,HPRD,PhosphositePlus	3
10800	57105	BioGRID,IntAct,PINA	3
11030	11030	BioGRID,HI-II-14_Net,HPRD,IntAct	4
11030	26508	BioGRID,HI-II-14_Net,HPRD,IntAct,PINA	5
11213	11213	HPRD,IntAct	2
22918	55843	HPRD,PINA	2
23281	114822	HI-II-14_Net,IntAct	2
23768	23768	InnateDB,IntAct,MINT	3
26353	26353	BioGRID,HPRD	2
64581	64581	HI-II-14_Net,IntAct	2
64581	85027	HI-II-14_Net,IntAct	2
80896	80896	HI-II-14_Net,IntAct	2
84152	89857	HI-II-14_Net,IntAct	2
84959	84959	HI-II-14_Net,IntAct	2
